# Supplementary material for: N-(2-Formyl­phen­yl)-4-methyl-N-[(4-methyl­phen­yl)sulfon­yl]benzene­sulfon­amide
Source: Acta Crystallogr Sect E Struct Rep Online. 2014 May 17;70(Pt 6):o660. doi: 10.1107/S1600536814010666 (PMC4051026; doi:10.1107/S1600536814010666)
Supplement: Supplementary file 1 [file e-70-0o660-sup1.cif]

##############################################################################
#                                                                            #
# This CIF contains the data in a paper accepted for publication in          #
# Acta Crystallographica Section E. It conforms to the requirements of       #
# Notes for Authors for Acta Crystallographica Section E, and has been       #
# peer reviewed under the auspices of the IUCr Commission on Journals.       #
#                                                                            #
# Full details of the Crystallographic Information File format               #
# are given in the paper "The Crystallographic Information File (CIF):       #
# a New Standard Archive File for Crystallography" by S. R. Hall, F. H.      #
# Allen and I. D. Brown [Acta Cryst. (1991), A47, 655-685].                  #
#                                                                            #
# The current version of the core CIF dictionary is obtainable from          #
# ftp://ftp.iucr.org/pub/cif_core.dic.                                       #
#                                                                            #
# Software is freely available for graphical display of the structure(s)     #
# in this CIF. For information consult the CIF software page                 #
# http://www.iucr.org/resources/cif/software.                                #
#                                                                            #
# This file may be used for bona fide research purposes within the           #
# scientific community so long as proper attribution is given to the journal # 
# article from which it was obtained.                                        #
#                                                                            #
##############################################################################
data_I
_audit_creation_method     SHELXTL
_database_code_depnum_ccdc_archive     'CCDC 1002056'
_chemical_name_systematic
;\
<i>N</i>-(2-Formylphenyl)-4-methyl-<i>N</i>-[(4-\
methylphenyl)sulfonyl]benzenesulfonamide
;
_chemical_name_common     ?
_chemical_formula_moiety     'C21 H19 N O5 S2'
_chemical_formula_sum     'C21 H19 N O5 S2'
_chemical_formula_iupac     'C21 H19 N O5 S2'
_chemical_formula_weight     429.49
_chemical_melting_point     ?
_symmetry_cell_setting     monoclinic
_symmetry_space_group_name_H-M     'P 21/n'
_symmetry_space_group_name_Hall     '-P 2yn'
loop_
    _symmetry_equiv_pos_as_xyz
    'x, y, z'
    '-x+1/2, y+1/2, -z+1/2'
    '-x, -y, -z'
    'x-1/2, -y-1/2, z-1/2'
_cell_length_a     15.5505(6)
_cell_length_b     7.8816(3)
_cell_length_c     16.6876(7)
_cell_angle_alpha     90.00
_cell_angle_beta     103.9420(10)
_cell_angle_gamma     90.00
_cell_volume     1985.03(14)
_cell_formula_units_Z     4
_cell_measurement_reflns_used     5757
_cell_measurement_theta_min     2.52
_cell_measurement_theta_max     28.29
_cell_measurement_temperature     199(2)
_exptl_crystal_description     block
_exptl_crystal_colour     colorless
_exptl_crystal_size_max     0.22
_exptl_crystal_size_mid     0.14
_exptl_crystal_size_min     0.05
_exptl_crystal_density_diffrn     1.437
_exptl_crystal_density_meas     ?
_exptl_crystal_density_method     'not measured'
_exptl_crystal_F_000     896
_exptl_absorpt_coefficient_mu     0.302
_exptl_absorpt_correction_type     none
_exptl_absorpt_process_details     ?
_exptl_absorpt_correction_T_min     ?
_exptl_absorpt_correction_T_max     ?
_exptl_special_details     ?
_diffrn_ambient_temperature     199(2)
_diffrn_radiation_type     MoK\a
_diffrn_radiation_wavelength     0.71073
_diffrn_radiation_source     'fine-focus sealed tube'
_diffrn_radiation_monochromator     graphite
_diffrn_measurement_device_type     'Bruker SMART 1000 CCD area-detector'
_diffrn_measurement_method     'phi and omega scans'
_diffrn_detector_area_resol_mean     ?
_diffrn_reflns_number     14091
_diffrn_reflns_av_R_equivalents     0.0454
_diffrn_reflns_av_sigmaI/netI     0.0574
_diffrn_reflns_theta_min     1.61
_diffrn_reflns_theta_max     28.32
_diffrn_reflns_theta_full     28.32
_diffrn_measured_fraction_theta_max     0.997
_diffrn_measured_fraction_theta_full     0.997
_diffrn_reflns_limit_h_min     -19
_diffrn_reflns_limit_h_max     20
_diffrn_reflns_limit_k_min     -10
_diffrn_reflns_limit_k_max     6
_diffrn_reflns_limit_l_min     -22
_diffrn_reflns_limit_l_max     22
_diffrn_standards_number     ?
_diffrn_standards_interval_count     ?
_diffrn_standards_interval_time     ?
_diffrn_standards_decay_%     ?
_refine_special_details
;
Refinement of <i>F</i>^2^ against ALL reflections. The weighted <i>R</i>-factor
<i>wR</i> and goodness of fit <i>S</i> are based on <i>F</i>^2^, conventional
<i>R</i>-factors <i>R</i> are based on <i>F</i>, with <i>F</i> set to zero for
negative <i>F</i>^2^. The threshold expression of <i>F</i>^2^ >
\s(<i>F</i>^2^) is used only for calculating <i>R</i>-factors(gt) <i>etc</i>.
and is not relevant to the choice of reflections for refinement.
<i>R</i>-factors based on <i>F</i>^2^ are statistically about twice as large
as those based on <i>F</i>, and <i>R</i>-factors based on ALL data will be
even larger.
;
_reflns_number_total     4943
_reflns_number_gt     3099
_reflns_threshold_expression     I>2sigma(I)
_refine_ls_structure_factor_coef     Fsqd
_refine_ls_matrix_type     full
_refine_ls_R_factor_all     0.0953
_refine_ls_R_factor_gt     0.0494
_refine_ls_wR_factor_gt     0.1119
_refine_ls_wR_factor_ref     0.1734
_refine_ls_goodness_of_fit_ref     1.117
_refine_ls_restrained_S_all     1.117
_refine_ls_number_reflns     4943
_refine_ls_number_parameters     264
_refine_ls_number_restraints     0
_refine_ls_hydrogen_treatment     constr
_refine_ls_weighting_scheme     calc
_refine_ls_weighting_details
         'calc w=1/[\s^2^(Fo^2^)+(0.0595P)^2^+2.1799P] where P=(Fo^2^+2Fc^2^)/3'
_atom_sites_solution_hydrogens     geom
_atom_sites_solution_primary     direct
_atom_sites_solution_secondary     difmap
_refine_ls_shift/su_max     0.000
_refine_ls_shift/su_mean     0.000
_refine_diff_density_max     0.423
_refine_diff_density_min     -0.640
_refine_ls_extinction_method     none
_refine_ls_extinction_coef     ?
loop_
    _atom_type_symbol
    _atom_type_description
    _atom_type_scat_dispersion_real
    _atom_type_scat_dispersion_imag
    _atom_type_scat_source
    'C' 'C' 0.0033 0.0016
                         'International Tables Vol C Tables 4.2.6.8 and 6.1.1.4'
    'H' 'H' 0.0000 0.0000
                         'International Tables Vol C Tables 4.2.6.8 and 6.1.1.4'
    'N' 'N' 0.0061 0.0033
                         'International Tables Vol C Tables 4.2.6.8 and 6.1.1.4'
    'O' 'O' 0.0106 0.0060
                         'International Tables Vol C Tables 4.2.6.8 and 6.1.1.4'
    'S' 'S' 0.1246 0.1234
                         'International Tables Vol C Tables 4.2.6.8 and 6.1.1.4'
_computing_data_collection     'SMART (Bruker, 2007)'
_computing_cell_refinement     'SAINT (Bruker, 2007)'
_computing_data_reduction     'SAIN (Bruker, 2007)T'
_computing_structure_solution     'SHELXTL (Sheldrick, 2008)'
_computing_structure_refinement     'SHELXTL (Sheldrick, 2008)'
_computing_molecular_graphics     'ORTEP-3 for Windows (Farrugia, 2012)'
_computing_publication_material
                         'SHELXTL (Sheldrick, 2008) and publCIF (Westrip, 2010)'
loop_
    _atom_site_type_symbol
    _atom_site_label
    _atom_site_fract_x
    _atom_site_fract_y
    _atom_site_fract_z
    _atom_site_U_iso_or_equiv
    _atom_site_adp_type
    _atom_site_calc_flag
    _atom_site_refinement_flags
    _atom_site_occupancy
    _atom_site_symmetry_multiplicity
    _atom_site_disorder_assembly
    _atom_site_disorder_group
    N N1 0.04365(17) 0.3510(3) 0.23535(16) 0.0354(6) Uani d . 1 1 . .
    S S1 -0.02134(5) 0.27690(10) 0.14551(5) 0.0346(2) Uani d . 1 1 . .
    O O1 -0.07076(14) 0.1425(3) 0.16970(14) 0.0414(6) Uani d . 1 1 . .
    O O2 -0.06558(15) 0.4204(3) 0.10297(14) 0.0427(6) Uani d . 1 1 . .
    S S2 0.07742(5) 0.55504(11) 0.25037(5) 0.0365(2) Uani d . 1 1 . .
    O O3 0.15148(15) 0.5490(3) 0.31970(15) 0.0478(6) Uani d . 1 1 . .
    O O4 0.08692(16) 0.6204(3) 0.17395(15) 0.0483(6) Uani d . 1 1 . .
    C C1 0.05293(19) 0.1916(4) 0.09291(18) 0.0315(6) Uani d . 1 1 . .
    C C2 0.0772(2) 0.0219(4) 0.1048(2) 0.0404(8) Uani d . 1 1 . .
    H H2 0.0502 -0.0489 0.1378 0.049 Uiso calc R 1 1 . .
    C C3 0.1409(2) -0.0426(5) 0.0681(2) 0.0440(8) Uani d . 1 1 . .
    H H3 0.1583 -0.1580 0.0767 0.053 Uiso calc R 1 1 . .
    C C4 0.1797(2) 0.0591(5) 0.0188(2) 0.0405(8) Uani d . 1 1 . .
    C C5 0.1524(2) 0.2261(5) 0.00523(19) 0.0398(8) Uani d . 1 1 . .
    H H5 0.1773 0.2952 -0.0300 0.048 Uiso calc R 1 1 . .
    C C6 0.0891(2) 0.2942(4) 0.04216(18) 0.0374(7) Uani d . 1 1 . .
    H H6 0.0710 0.4091 0.0328 0.045 Uiso calc R 1 1 . .
    C C7 0.2519(2) -0.0112(6) -0.0184(2) 0.0555(10) Uani d . 1 1 . .
    H H7A 0.2885 -0.0908 0.0205 0.083 Uiso calc R 1 1 . .
    H H7B 0.2889 0.0820 -0.0297 0.083 Uiso calc R 1 1 . .
    H H7C 0.2250 -0.0705 -0.0700 0.083 Uiso calc R 1 1 . .
    C C8 -0.0103(2) 0.6568(4) 0.27908(19) 0.0354(7) Uani d . 1 1 . .
    C C9 -0.0739(2) 0.7409(4) 0.2199(2) 0.0431(8) Uani d . 1 1 . .
    H H9 -0.0693 0.7457 0.1642 0.052 Uiso calc R 1 1 . .
    C C10 -0.1442(2) 0.8180(5) 0.2433(2) 0.0470(9) Uani d . 1 1 . .
    H H10 -0.1882 0.8749 0.2028 0.056 Uiso calc R 1 1 . .
    C C11 -0.1520(2) 0.8138(4) 0.3245(2) 0.0436(8) Uani d . 1 1 . .
    C C12 -0.0872(2) 0.7298(5) 0.3823(2) 0.0484(9) Uani d . 1 1 . .
    H H12 -0.0918 0.7247 0.4380 0.058 Uiso calc R 1 1 . .
    C C13 -0.0163(2) 0.6537(5) 0.3610(2) 0.0423(8) Uani d . 1 1 . .
    H H13 0.0283 0.5994 0.4019 0.051 Uiso calc R 1 1 . .
    C C14 -0.2289(3) 0.8997(6) 0.3480(3) 0.0650(12) Uani d . 1 1 . .
    H H14A -0.2802 0.8236 0.3364 0.098 Uiso calc R 1 1 . .
    H H14B -0.2438 1.0043 0.3158 0.098 Uiso calc R 1 1 . .
    H H14C -0.2128 0.9273 0.4070 0.098 Uiso calc R 1 1 . .
    C C15 0.0831(2) 0.2258(4) 0.29713(19) 0.0337(7) Uani d . 1 1 . .
    C C16 0.0375(2) 0.1710(4) 0.35489(19) 0.0369(7) Uani d . 1 1 . .
    C C17 0.0761(2) 0.0474(5) 0.4111(2) 0.0442(8) Uani d . 1 1 . .
    H H17 0.0463 0.0097 0.4513 0.053 Uiso calc R 1 1 . .
    C C18 0.1572(2) -0.0216(5) 0.4098(2) 0.0494(9) Uani d . 1 1 . .
    H H18 0.1821 -0.1084 0.4478 0.059 Uiso calc R 1 1 . .
    C C19 0.2022(2) 0.0359(5) 0.3529(2) 0.0493(9) Uani d . 1 1 . .
    H H19 0.2586 -0.0100 0.3526 0.059 Uiso calc R 1 1 . .
    C C20 0.1653(2) 0.1601(5) 0.2965(2) 0.0407(8) Uani d . 1 1 . .
    H H20 0.1962 0.1999 0.2576 0.049 Uiso calc R 1 1 . .
    C C21 -0.0503(2) 0.2395(4) 0.3584(2) 0.0414(8) Uani d . 1 1 . .
    H H21 -0.0813 0.3076 0.3138 0.050 Uiso calc R 1 1 . .
    O O5 -0.08438(19) 0.2136(4) 0.41477(18) 0.0640(8) Uani d . 1 1 . .
loop_
    _atom_site_aniso_label
    _atom_site_aniso_U_11
    _atom_site_aniso_U_22
    _atom_site_aniso_U_33
    _atom_site_aniso_U_12
    _atom_site_aniso_U_13
    _atom_site_aniso_U_23
    N1 0.0402(14) 0.0320(14) 0.0352(14) 0.0043(12) 0.0114(11) 0.0042(11)
    S1 0.0333(4) 0.0341(4) 0.0357(4) 0.0005(3) 0.0072(3) 0.0069(3)
    O1 0.0383(12) 0.0377(13) 0.0486(13) -0.0074(10) 0.0113(10) 0.0068(11)
    O2 0.0415(12) 0.0433(14) 0.0422(13) 0.0095(11) 0.0075(10) 0.0120(11)
    S2 0.0344(4) 0.0342(4) 0.0414(5) -0.0026(3) 0.0103(3) 0.0029(3)
    O3 0.0388(13) 0.0427(14) 0.0571(15) -0.0027(11) 0.0020(11) -0.0049(12)
    O4 0.0556(15) 0.0426(14) 0.0538(15) -0.0018(12) 0.0270(12) 0.0103(12)
    C1 0.0266(14) 0.0334(16) 0.0325(15) -0.0025(13) 0.0034(12) 0.0049(13)
    C2 0.0460(19) 0.0364(18) 0.0383(17) -0.0005(15) 0.0089(15) 0.0067(14)
    C3 0.051(2) 0.0367(19) 0.0428(19) 0.0053(16) 0.0086(16) -0.0017(15)
    C4 0.0357(16) 0.051(2) 0.0325(16) -0.0022(16) 0.0042(13) -0.0082(15)
    C5 0.0375(17) 0.050(2) 0.0300(16) -0.0093(16) 0.0050(13) -0.0003(15)
    C6 0.0398(17) 0.0386(18) 0.0321(16) -0.0044(15) 0.0054(13) 0.0042(14)
    C7 0.048(2) 0.072(3) 0.049(2) 0.000(2) 0.0151(17) -0.013(2)
    C8 0.0385(17) 0.0307(16) 0.0381(17) -0.0076(14) 0.0113(13) 0.0012(13)
    C9 0.0480(19) 0.0396(19) 0.0425(19) -0.0022(16) 0.0121(16) 0.0070(15)
    C10 0.0388(18) 0.0388(19) 0.062(2) 0.0080(16) 0.0084(17) 0.0078(17)
    C11 0.0380(18) 0.0352(18) 0.061(2) -0.0084(15) 0.0192(16) -0.0015(16)
    C12 0.052(2) 0.050(2) 0.048(2) -0.0018(18) 0.0218(17) -0.0031(17)
    C13 0.0465(19) 0.0402(19) 0.0387(18) 0.0026(16) 0.0074(15) -0.0009(15)
    C14 0.051(2) 0.059(3) 0.094(3) 0.007(2) 0.034(2) 0.000(2)
    C15 0.0343(15) 0.0332(17) 0.0322(15) 0.0021(13) 0.0052(12) 0.0026(13)
    C16 0.0391(17) 0.0383(18) 0.0340(16) -0.0036(14) 0.0105(13) 0.0015(14)
    C17 0.053(2) 0.046(2) 0.0355(17) -0.0029(17) 0.0144(16) 0.0072(15)
    C18 0.053(2) 0.045(2) 0.046(2) 0.0087(18) 0.0053(17) 0.0113(17)
    C19 0.0405(18) 0.051(2) 0.055(2) 0.0133(17) 0.0096(16) 0.0113(18)
    C20 0.0330(16) 0.045(2) 0.0456(19) 0.0006(15) 0.0122(14) 0.0056(15)
    C21 0.0400(17) 0.0384(19) 0.049(2) -0.0024(15) 0.0170(16) 0.0027(15)
    O5 0.0688(18) 0.0678(19) 0.0707(18) 0.0055(15) 0.0466(16) 0.0109(15)
_geom_special_details
;
All e.s.d.'s (except the e.s.d. in the dihedral angle between two l.s. planes)
are estimated using the full covariance matrix. The cell e.s.d.'s are taken
into account individually in the estimation of e.s.d.'s in distances, angles
and torsion angles; correlations between e.s.d.'s in cell parameters are only
used when they are defined by crystal symmetry. An approximate (isotropic)
treatment of cell e.s.d.'s is used for estimating e.s.d.'s involving l.s.
planes.
;
loop_
    _geom_bond_atom_site_label_1
    _geom_bond_atom_site_label_2
    _geom_bond_site_symmetry_2
    _geom_bond_distance
    _geom_bond_publ_flag
    N1 C15 . 1.452(4) ?
    N1 S2 . 1.691(3) ?
    N1 S1 . 1.697(3) ?
    S1 O2 . 1.422(2) ?
    S1 O1 . 1.423(2) ?
    S1 C1 . 1.745(3) ?
    S2 O4 . 1.416(2) ?
    S2 O3 . 1.423(2) ?
    S2 C8 . 1.746(3) ?
    C1 C6 . 1.385(4) ?
    C1 C2 . 1.391(5) ?
    C2 C3 . 1.380(5) ?
    C2 H2 . 0.9500 ?
    C3 C4 . 1.387(5) ?
    C3 H3 . 0.9500 ?
    C4 C5 . 1.385(5) ?
    C4 C7 . 1.512(5) ?
    C5 C6 . 1.388(5) ?
    C5 H5 . 0.9500 ?
    C6 H6 . 0.9500 ?
    C7 H7A . 0.9800 ?
    C7 H7B . 0.9800 ?
    C7 H7C . 0.9800 ?
    C8 C9 . 1.386(5) ?
    C8 C13 . 1.393(4) ?
    C9 C10 . 1.387(5) ?
    C9 H9 . 0.9500 ?
    C10 C11 . 1.390(5) ?
    C10 H10 . 0.9500 ?
    C11 C12 . 1.384(5) ?
    C11 C14 . 1.507(5) ?
    C12 C13 . 1.375(5) ?
    C12 H12 . 0.9500 ?
    C13 H13 . 0.9500 ?
    C14 H14A . 0.9800 ?
    C14 H14B . 0.9800 ?
    C14 H14C . 0.9800 ?
    C15 C20 . 1.381(4) ?
    C15 C16 . 1.396(4) ?
    C16 C17 . 1.385(5) ?
    C16 C21 . 1.483(5) ?
    C17 C18 . 1.378(5) ?
    C17 H17 . 0.9500 ?
    C18 C19 . 1.384(5) ?
    C18 H18 . 0.9500 ?
    C19 C20 . 1.382(5) ?
    C19 H19 . 0.9500 ?
    C20 H20 . 0.9500 ?
    C21 O5 . 1.203(4) ?
    C21 H21 . 0.9500 ?
loop_
    _geom_angle_atom_site_label_1
    _geom_angle_atom_site_label_2
    _geom_angle_atom_site_label_3
    _geom_angle_site_symmetry_1
    _geom_angle_site_symmetry_3
    _geom_angle
    _geom_angle_publ_flag
    C15 N1 S2 . . 118.6(2) ?
    C15 N1 S1 . . 116.9(2) ?
    S2 N1 S1 . . 123.77(16) ?
    O2 S1 O1 . . 120.28(14) ?
    O2 S1 N1 . . 106.30(14) ?
    O1 S1 N1 . . 104.66(13) ?
    O2 S1 C1 . . 110.77(14) ?
    O1 S1 C1 . . 108.91(15) ?
    N1 S1 C1 . . 104.58(13) ?
    O4 S2 O3 . . 120.32(16) ?
    O4 S2 N1 . . 107.97(15) ?
    O3 S2 N1 . . 104.50(14) ?
    O4 S2 C8 . . 109.75(15) ?
    O3 S2 C8 . . 108.96(15) ?
    N1 S2 C8 . . 104.02(14) ?
    C6 C1 C2 . . 120.8(3) ?
    C6 C1 S1 . . 119.9(3) ?
    C2 C1 S1 . . 119.3(2) ?
    C3 C2 C1 . . 119.4(3) ?
    C3 C2 H2 . . 120.3 ?
    C1 C2 H2 . . 120.3 ?
    C2 C3 C4 . . 120.7(3) ?
    C2 C3 H3 . . 119.6 ?
    C4 C3 H3 . . 119.6 ?
    C5 C4 C3 . . 119.1(3) ?
    C5 C4 C7 . . 120.7(3) ?
    C3 C4 C7 . . 120.2(3) ?
    C4 C5 C6 . . 121.2(3) ?
    C4 C5 H5 . . 119.4 ?
    C6 C5 H5 . . 119.4 ?
    C1 C6 C5 . . 118.8(3) ?
    C1 C6 H6 . . 120.6 ?
    C5 C6 H6 . . 120.6 ?
    C4 C7 H7A . . 109.5 ?
    C4 C7 H7B . . 109.5 ?
    H7A C7 H7B . . 109.5 ?
    C4 C7 H7C . . 109.5 ?
    H7A C7 H7C . . 109.5 ?
    H7B C7 H7C . . 109.5 ?
    C9 C8 C13 . . 120.1(3) ?
    C9 C8 S2 . . 119.7(2) ?
    C13 C8 S2 . . 120.2(3) ?
    C8 C9 C10 . . 119.0(3) ?
    C8 C9 H9 . . 120.5 ?
    C10 C9 H9 . . 120.5 ?
    C9 C10 C11 . . 121.5(3) ?
    C9 C10 H10 . . 119.2 ?
    C11 C10 H10 . . 119.2 ?
    C12 C11 C10 . . 118.2(3) ?
    C12 C11 C14 . . 121.6(4) ?
    C10 C11 C14 . . 120.2(4) ?
    C13 C12 C11 . . 121.5(3) ?
    C13 C12 H12 . . 119.3 ?
    C11 C12 H12 . . 119.3 ?
    C12 C13 C8 . . 119.6(3) ?
    C12 C13 H13 . . 120.2 ?
    C8 C13 H13 . . 120.2 ?
    C11 C14 H14A . . 109.5 ?
    C11 C14 H14B . . 109.5 ?
    H14A C14 H14B . . 109.5 ?
    C11 C14 H14C . . 109.5 ?
    H14A C14 H14C . . 109.5 ?
    H14B C14 H14C . . 109.5 ?
    C20 C15 C16 . . 120.9(3) ?
    C20 C15 N1 . . 118.9(3) ?
    C16 C15 N1 . . 120.2(3) ?
    C17 C16 C15 . . 118.4(3) ?
    C17 C16 C21 . . 118.9(3) ?
    C15 C16 C21 . . 122.7(3) ?
    C18 C17 C16 . . 121.0(3) ?
    C18 C17 H17 . . 119.5 ?
    C16 C17 H17 . . 119.5 ?
    C17 C18 C19 . . 119.9(3) ?
    C17 C18 H18 . . 120.1 ?
    C19 C18 H18 . . 120.1 ?
    C20 C19 C18 . . 120.2(3) ?
    C20 C19 H19 . . 119.9 ?
    C18 C19 H19 . . 119.9 ?
    C15 C20 C19 . . 119.6(3) ?
    C15 C20 H20 . . 120.2 ?
    C19 C20 H20 . . 120.2 ?
    O5 C21 C16 . . 123.5(3) ?
    O5 C21 H21 . . 118.2 ?
    C16 C21 H21 . . 118.2 ?
loop_
    _geom_torsion_atom_site_label_1
    _geom_torsion_atom_site_label_2
    _geom_torsion_atom_site_label_3
    _geom_torsion_atom_site_label_4
    _geom_torsion_site_symmetry_1
    _geom_torsion_site_symmetry_2
    _geom_torsion_site_symmetry_3
    _geom_torsion_site_symmetry_4
    _geom_torsion
    _geom_torsion_publ_flag
    C15 N1 S1 O2 . . . . 168.6(2) ?
    S2 N1 S1 O2 . . . . -21.4(2) ?
    C15 N1 S1 O1 . . . . 40.3(2) ?
    S2 N1 S1 O1 . . . . -149.72(18) ?
    C15 N1 S1 C1 . . . . -74.1(2) ?
    S2 N1 S1 C1 . . . . 95.8(2) ?
    C15 N1 S2 O4 . . . . 138.1(2) ?
    S1 N1 S2 O4 . . . . -31.7(2) ?
    C15 N1 S2 O3 . . . . 8.9(3) ?
    S1 N1 S2 O3 . . . . -160.91(18) ?
    C15 N1 S2 C8 . . . . -105.4(2) ?
    S1 N1 S2 C8 . . . . 84.9(2) ?
    O2 S1 C1 C6 . . . . 26.1(3) ?
    O1 S1 C1 C6 . . . . 160.6(2) ?
    N1 S1 C1 C6 . . . . -88.0(3) ?
    O2 S1 C1 C2 . . . . -155.9(2) ?
    O1 S1 C1 C2 . . . . -21.5(3) ?
    N1 S1 C1 C2 . . . . 89.9(3) ?
    C6 C1 C2 C3 . . . . 2.7(5) ?
    S1 C1 C2 C3 . . . . -175.2(3) ?
    C1 C2 C3 C4 . . . . -1.0(5) ?
    C2 C3 C4 C5 . . . . -1.4(5) ?
    C2 C3 C4 C7 . . . . 177.6(3) ?
    C3 C4 C5 C6 . . . . 2.1(5) ?
    C7 C4 C5 C6 . . . . -177.0(3) ?
    C2 C1 C6 C5 . . . . -2.0(5) ?
    S1 C1 C6 C5 . . . . 175.9(2) ?
    C4 C5 C6 C1 . . . . -0.4(5) ?
    O4 S2 C8 C9 . . . . 19.4(3) ?
    O3 S2 C8 C9 . . . . 153.1(3) ?
    N1 S2 C8 C9 . . . . -95.9(3) ?
    O4 S2 C8 C13 . . . . -160.5(3) ?
    O3 S2 C8 C13 . . . . -26.8(3) ?
    N1 S2 C8 C13 . . . . 84.2(3) ?
    C13 C8 C9 C10 . . . . -1.5(5) ?
    S2 C8 C9 C10 . . . . 178.6(3) ?
    C8 C9 C10 C11 . . . . 0.5(5) ?
    C9 C10 C11 C12 . . . . -0.1(5) ?
    C9 C10 C11 C14 . . . . 179.6(4) ?
    C10 C11 C12 C13 . . . . 0.7(5) ?
    C14 C11 C12 C13 . . . . -179.0(4) ?
    C11 C12 C13 C8 . . . . -1.7(6) ?
    C9 C8 C13 C12 . . . . 2.1(5) ?
    S2 C8 C13 C12 . . . . -178.0(3) ?
    S2 N1 C15 C20 . . . . -80.4(3) ?
    S1 N1 C15 C20 . . . . 90.1(3) ?
    S2 N1 C15 C16 . . . . 100.8(3) ?
    S1 N1 C15 C16 . . . . -88.7(3) ?
    C20 C15 C16 C17 . . . . -0.7(5) ?
    N1 C15 C16 C17 . . . . 178.0(3) ?
    C20 C15 C16 C21 . . . . 179.2(3) ?
    N1 C15 C16 C21 . . . . -2.0(5) ?
    C15 C16 C17 C18 . . . . -0.8(5) ?
    C21 C16 C17 C18 . . . . 179.3(3) ?
    C16 C17 C18 C19 . . . . 1.7(6) ?
    C17 C18 C19 C20 . . . . -1.2(6) ?
    C16 C15 C20 C19 . . . . 1.2(5) ?
    N1 C15 C20 C19 . . . . -177.5(3) ?
    C18 C19 C20 C15 . . . . -0.3(6) ?
    C17 C16 C21 O5 . . . . 11.7(5) ?
    C15 C16 C21 O5 . . . . -168.3(4) ?
loop_
    _geom_hbond_atom_site_label_D
    _geom_hbond_atom_site_label_H
    _geom_hbond_atom_site_label_A
    _geom_hbond_site_symmetry_A
    _geom_hbond_distance_DH
    _geom_hbond_distance_HA
    _geom_hbond_distance_DA
    _geom_hbond_angle_DHA
    C6 H6 O2 3_565 0.95 2.62 3.261(4) 125.3
_iucr_refine_instructions_details
;
TITL KguJT01 in P2(1)/n
CELL 0.71073  15.5505   7.8816  16.6876  90.000 103.942  90.000
ZERR    4.00   0.0006   0.0003   0.0007   0.000   0.001   0.000
LATT 1
SYMM 0.5-X, 0.5+Y, 0.5-Z
SFAC C  H  N  O  S
UNIT 84 76 4 20 8
L.S. 4
ACTA
BOND $H
FMAP 2
PLAN 20
CONF
EQIV $1 -x, 1-y, -z
HTAB C6 O2_$1
TEMP -74
WGHT    0.059500    2.179900
FVAR       0.26668
MOLE 1
N1    3    0.043647    0.351046    0.235348    11.00000    0.04017    0.03203 =
         0.03520    0.00418    0.01141    0.00431
S1    5   -0.021337    0.276897    0.145511    11.00000    0.03331    0.03414 =
         0.03567    0.00692    0.00717    0.00050
O1    4   -0.070764    0.142498    0.169701    11.00000    0.03826    0.03772 =
         0.04865    0.00681    0.01131   -0.00740
O2    4   -0.065584    0.420389    0.102973    11.00000    0.04145    0.04331 =
         0.04216    0.01197    0.00754    0.00955
S2    5    0.077415    0.555040    0.250368    11.00000    0.03438    0.03423 =
         0.04135    0.00292    0.01032   -0.00258
O3    4    0.151476    0.549010    0.319703    11.00000    0.03877    0.04271 =
         0.05710   -0.00486    0.00200   -0.00272
O4    4    0.086916    0.620411    0.173948    11.00000    0.05564    0.04260 =
         0.05381    0.01028    0.02697   -0.00184
C1    1    0.052928    0.191614    0.092909    11.00000    0.02659    0.03339 =
         0.03251    0.00490    0.00337   -0.00248
C2    1    0.077210    0.021919    0.104773    11.00000    0.04595    0.03638 =
         0.03834    0.00666    0.00890   -0.00048
AFIX  43
H2    2    0.050238   -0.048892    0.137799    11.00000   -1.20000
AFIX   0
C3    1    0.140882   -0.042613    0.068095    11.00000    0.05109    0.03668 =
         0.04275   -0.00171    0.00860    0.00534
AFIX  43
H3    2    0.158308   -0.158005    0.076726    11.00000   -1.20000
AFIX   0
C4    1    0.179695    0.059095    0.018793    11.00000    0.03572    0.05107 =
         0.03251   -0.00820    0.00416   -0.00216
C5    1    0.152355    0.226103    0.005226    11.00000    0.03751    0.05017 =
         0.03003   -0.00026    0.00503   -0.00934
AFIX  43
H5    2    0.177316    0.295246   -0.029971    11.00000   -1.20000
AFIX   0
C6    1    0.089116    0.294246    0.042157    11.00000    0.03982    0.03864 =
         0.03210    0.00423    0.00540   -0.00440
AFIX  43
H6    2    0.071003    0.409135    0.032788    11.00000   -1.20000
AFIX   0
C7    1    0.251884   -0.011240   -0.018371    11.00000    0.04785    0.07177 =
         0.04874   -0.01302    0.01515   -0.00016
AFIX 137
H7A   2    0.288494   -0.090823    0.020503    11.00000   -1.50000
H7B   2    0.288920    0.082006   -0.029735    11.00000   -1.50000
H7C   2    0.225013   -0.070476   -0.069961    11.00000   -1.50000
AFIX   0
C8    1   -0.010271    0.656811    0.279076    11.00000    0.03855    0.03072 =
         0.03810    0.00119    0.01135   -0.00760
C9    1   -0.073860    0.740902    0.219941    11.00000    0.04800    0.03956 =
         0.04247    0.00696    0.01214   -0.00224
AFIX  43
H9    2   -0.069303    0.745698    0.164230    11.00000   -1.20000
AFIX   0
C10   1   -0.144249    0.817957    0.243264    11.00000    0.03882    0.03881 =
         0.06159    0.00781    0.00844    0.00797
AFIX  43
H10   2   -0.188204    0.874894    0.202778    11.00000   -1.20000
AFIX   0
C11   1   -0.151954    0.813786    0.324508    11.00000    0.03798    0.03518 =
         0.06131   -0.00146    0.01917   -0.00836
C12   1   -0.087163    0.729831    0.382335    11.00000    0.05233    0.05035 =
         0.04761   -0.00309    0.02181   -0.00178
AFIX  43
H12   2   -0.091771    0.724664    0.438024    11.00000   -1.20000
AFIX   0
C13   1   -0.016281    0.653738    0.361001    11.00000    0.04654    0.04023 =
         0.03874   -0.00089    0.00738    0.00261
AFIX  43
H13   2    0.028333    0.599383    0.401900    11.00000   -1.20000
AFIX   0
C14   1   -0.228917    0.899743    0.347987    11.00000    0.05053    0.05854 =
         0.09448    0.00006    0.03413    0.00665
AFIX 137
H14A  2   -0.280242    0.823578    0.336392    11.00000   -1.50000
H14B  2   -0.243797    1.004294    0.315848    11.00000   -1.50000
H14C  2   -0.212763    0.927258    0.406989    11.00000   -1.50000
AFIX   0
C15   1    0.083078    0.225762    0.297129    11.00000    0.03432    0.03318 =
         0.03219    0.00261    0.00518    0.00211
C16   1    0.037489    0.170974    0.354891    11.00000    0.03912    0.03832 =
         0.03402    0.00150    0.01048   -0.00356
C17   1    0.076143    0.047446    0.411145    11.00000    0.05272    0.04636 =
         0.03545    0.00724    0.01436   -0.00289
AFIX  43
H17   2    0.046319    0.009705    0.451306    11.00000   -1.20000
AFIX   0
C18   1    0.157201   -0.021553    0.409753    11.00000    0.05296    0.04525 =
         0.04643    0.01131    0.00527    0.00866
AFIX  43
H18   2    0.182146   -0.108393    0.447752    11.00000   -1.20000
AFIX   0
C19   1    0.202196    0.035948    0.352866    11.00000    0.04047    0.05126 =
         0.05518    0.01133    0.00956    0.01331
AFIX  43
H19   2    0.258592   -0.009997    0.352552    11.00000   -1.20000
AFIX   0
C20   1    0.165261    0.160059    0.296519    11.00000    0.03300    0.04492 =
         0.04563    0.00555    0.01222    0.00065
AFIX  43
H20   2    0.196212    0.199923    0.257612    11.00000   -1.20000
AFIX   0
C21   1   -0.050314    0.239522    0.358409    11.00000    0.04004    0.03839 =
         0.04888    0.00272    0.01697   -0.00237
AFIX  43
H21   2   -0.081335    0.307598    0.313762    11.00000   -1.20000
AFIX   0
O5    4   -0.084376    0.213555    0.414766    11.00000    0.06883    0.06783 =
         0.07065    0.01086    0.04656    0.00554
HKLF 4
REM  KguJT01 in P2(1)/n
REM R1 =  0.0494 for   3099 Fo > 4sig(Fo)  and  0.0953 for all   4943 data
REM    264 parameters refined using      0 restraints
END
WGHT      0.0595      2.1799
REM Highest difference peak  0.423,  deepest hole -0.640,  1-sigma level  0.095
Q1    1   0.0020  0.2660  0.0894  11.00000  0.05    0.42
Q2    1   0.1618  0.7409  0.2252  11.00000  0.05    0.42
Q3    1   0.0572  0.3012  0.2600  11.00000  0.05    0.41
Q4    1  -0.0427  0.2728  0.2145  11.00000  0.05    0.40
Q5    1   0.0434  0.2929  0.2038  11.00000  0.05    0.40
Q6    1   0.0419  0.2429  0.1413  11.00000  0.05    0.39
Q7    1   0.0810  0.6722  0.1455  11.00000  0.05    0.39
Q8    1   0.1017  0.5651  0.1960  11.00000  0.05    0.39
Q9    1   0.0644  0.3475  0.1850  11.00000  0.05    0.39
Q10   1   0.0630  0.1809  0.2598  11.00000  0.05    0.38
Q11   1  -0.0030  0.7388  0.2902  11.00000  0.05    0.38
Q12   1   0.0066  0.1923  0.0907  11.00000  0.05    0.37
Q13   1   0.0457  0.6225  0.1746  11.00000  0.05    0.36
Q14   1   0.1638  0.4983  0.2641  11.00000  0.05    0.36
Q15   1   0.2217  0.6465  0.3190  11.00000  0.05    0.35
Q16   1   0.2198 -0.1863 -0.0389  11.00000  0.05    0.35
Q17   1   0.1198  0.6856  0.2422  11.00000  0.05    0.34
Q18   1   0.0593  0.7349  0.2254  11.00000  0.05    0.34
Q19   1   0.2205  0.5007  0.3145  11.00000  0.05    0.34
Q20   1   0.1019  0.6642  0.1979  11.00000  0.05    0.34
;
data_global
_journal_date_recd_electronic     2014-04-16
_journal_date_accepted     2014-05-09
_journal_name_full     'Acta Crystallographica, Section E'
_journal_year     2014
_journal_volume     70
_journal_issue      6
_journal_page_first     o660
_journal_page_last     o660
_journal_paper_category     QO
_journal_paper_doi     10.1107/S1600536814010666
_journal_coeditor_code     XU5787
_publ_contact_author_name     'Professor S.-G. Kim'
_publ_contact_author_address
;
Department of Chemistry
Kyonggi University
154-42, Gwanggyosan-ro, Yeongtong-gu,Suwon 443-760,
Republic of Korea
;
_publ_contact_author_email     sgkim123@kyonggi.ac.kr
_publ_contact_author_fax     '82 31 249 9639'
_publ_contact_author_phone     '82 31 249 9631'
_publ_section_title
;\
<i>N</i>-(2-Formylphenyl)-4-methyl-<i>N</i>-[(4-methylphenyl)sulfonyl]\
benzenesulfonamide
;
loop_
    _publ_author_name
    _publ_author_address
    "Sung-Gon Kim"
;
Department of Chemistry, Kyonggi University, 154-42, Gwanggyosan-ro,
Yeongtong-gu,
Suwon 443-760, Republic of Korea
;
