# Supplementary material for: N-(2-Formyl­phen­yl)-4-methyl-N-[(4-methyl­phen­yl)sulfon­yl]benzene­sulfon­amide
Source: Acta Crystallogr Sect E Struct Rep Online. 2014 May 17;70(Pt 6):o660. doi: 10.1107/S1600536814010666 (PMC4051026; doi:10.1107/S1600536814010666)
Supplement: Supplementary file 2 [file e-70-0o660-Isup2.hkl]

# 
# h,k,l, Fc-squared, Fo-squared, sigma(Fo-squared) and status flag 
# 
data_I
_shelx_title ' KguJT01 in P2(1)/n' 
_shelx_refln_list_code          4 
_shelx_F_calc_maximum      202.87 
_exptl_crystal_F_000       896.00 
_reflns_d_resolution_high  0.7492 
 
loop_ 
 _symmetry_equiv_pos_as_xyz 
 'x, y, z' 
 '-x+1/2, y+1/2, -z+1/2' 
 '-x, -y, -z' 
 'x-1/2, -y-1/2, z-1/2' 
 
_cell_length_a    15.5505 
_cell_length_b     7.8816 
_cell_length_c    16.6876 
_cell_angle_alpha  90.000 
_cell_angle_beta  103.942 
_cell_angle_gamma  90.000 
 
_shelx_F_squared_multiplier     1.000 
 
loop_ 
 _refln_index_h 
 _refln_index_k 
 _refln_index_l 
 _refln_F_squared_calc 
 _refln_F_squared_meas 
 _refln_F_squared_sigma 
 _refln_observed_status 
   2   0   0    41154.23    34886.23   1171.94 o 
   4   0   0     2169.23     2251.57     23.75 o 
   6   0   0     5686.93     5798.22    114.37 o 
   8   0   0     7126.08     7372.44    143.98 o 
  10   0   0     1213.64     1246.31     23.57 o 
  12   0   0     3952.32     4271.96     67.28 o 
  14   0   0     1388.94     1577.22     45.26 o 
  16   0   0      266.24      301.69     22.48 o 
  18   0   0      549.76       19.54     16.03 o 
  20   0   0       77.92       11.11     18.28 o 
   1   1   0      504.88      522.59      9.18 o 
   2   1   0     4894.25     4867.73     58.88 o 
   3   1   0    10961.10    10552.03    126.73 o 
   4   1   0     2682.12     2376.81     50.65 o 
   5   1   0     1663.26     1576.71     24.34 o 
   6   1   0      125.24       75.76      5.72 o 
   7   1   0      143.78      110.64      7.37 o 
   8   1   0      182.52      191.66      9.61 o 
   9   1   0       90.79       92.56      6.39 o 
  10   1   0       54.49       66.93      6.05 o 
  11   1   0      232.35      217.46     11.16 o 
  12   1   0      234.86      206.25     11.33 o 
  13   1   0      182.77      185.12     11.37 o 
  14   1   0        5.25       13.88      5.23 o 
  15   1   0       19.70       10.38      5.86 o 
  16   1   0      157.31      210.39     20.56 o 
  17   1   0       22.25       27.19     11.07 o 
  18   1   0      208.16      112.32     91.35 o 
  19   1   0       36.67        4.51     11.64 o 
  20   1   0       23.83        3.46     12.94 o 
   0   2   0     3277.62     3375.09     53.43 o 
   1   2   0     8601.26     9035.39     71.49 o 
   2   2   0    18248.67    18522.26     83.51 o 
   3   2   0      934.41      922.29     17.43 o 
   4   2   0      384.78      358.12     10.78 o 
   5   2   0       15.79       16.46      3.25 o 
   6   2   0      609.85      512.99     15.06 o 
   7   2   0      138.40      128.34      7.79 o 
   8   2   0      196.42      172.38      9.27 o 
   9   2   0      181.07      190.68     10.17 o 
  10   2   0       51.33       51.42      7.27 o 
  11   2   0      555.45      525.42     18.48 o 
  12   2   0       97.41       96.73      9.72 o 
  13   2   0        0.89        3.23      3.80 o 
  14   2   0      181.88      176.08     18.17 o 
  15   2   0      179.60      194.74     19.67 o 
  16   2   0      280.36      272.60     23.98 o 
  17   2   0        2.04       -1.27      7.52 o 
  18   2   0        0.67        0.76      8.20 o 
  19   2   0        0.39       -5.31      8.46 o 
   1   3   0      271.31      285.97     11.74 o 
   2   3   0     8656.36     9140.66     85.25 o 
   3   3   0     2724.05     2875.04     36.17 o 
   4   3   0     2063.24     2261.56     32.63 o 
   5   3   0     1213.76     1112.29     23.71 o 
   6   3   0     2152.99     2065.30     33.59 o 
   7   3   0      124.29      101.98      8.81 o 
   8   3   0      849.26      905.44     25.91 o 
   9   3   0     1262.91     1200.65     29.23 o 
  10   3   0     3260.52     3324.93     47.74 o 
  11   3   0      308.23      263.25     19.83 o 
  12   3   0     1688.22     1923.71     52.62 o 
  13   3   0      236.54      252.54     21.63 o 
  14   3   0       17.93       24.47     10.01 o 
  15   3   0        1.02        0.83      6.81 o 
  16   3   0      194.48      215.32     22.61 o 
  17   3   0        6.62        5.06      8.06 o 
  18   3   0       26.82        8.40      8.91 o 
  19   3   0       20.46        7.95     10.02 o 
   0   4   0     2755.47     2886.36    105.74 o 
   1   4   0      794.81      817.15     22.72 o 
   2   4   0       51.62       33.18      5.96 o 
   3   4   0     2876.96     2890.18     52.55 o 
   4   4   0      196.91      222.32     13.29 o 
   5   4   0     2426.52     2468.61     39.00 o 
   6   4   0       23.78       30.12      6.03 o 
   7   4   0      585.30      580.52     31.15 o 
   8   4   0        1.39        3.30      6.68 o 
   9   4   0     4500.80     4490.26    295.00 o 
  10   4   0        0.53       -6.20      6.65 o 
  11   4   0      464.00      511.90     43.31 o 
  12   4   0      116.87      136.50     21.60 o 
  13   4   0        2.31        2.86     11.18 o 
  14   4   0        6.48        9.52     10.03 o 
  15   4   0       60.94       72.64     19.91 o 
  16   4   0       61.80       43.47     17.36 o 
  17   4   0      161.29      205.44     28.80 o 
  18   4   0      168.90      180.63     28.26 o 
   1   5   0      768.07      856.47     25.97 o 
   2   5   0      824.18      787.07     24.90 o 
   3   5   0      788.80      787.09     24.83 o 
   4   5   0      358.00      314.86     16.13 o 
   5   5   0      933.60      949.24     27.13 o 
   6   5   0      316.75      309.28     24.36 o 
   7   5   0      194.40      205.39     21.48 o 
   8   5   0     2612.37     2695.10    130.49 o 
   9   5   0      900.66      878.35     44.09 o 
  10   5   0      443.18      445.29     44.50 o 
  11   5   0       30.40       19.91     10.72 o 
  12   5   0        5.98        0.36      7.46 o 
  13   5   0      107.60       90.83     33.89 o 
  14   5   0      116.20      142.86     23.64 o 
  15   5   0       62.99       68.80     19.32 o 
  16   5   0       27.18       32.64     16.94 o 
  17   5   0        1.96       -1.52     10.39 o 
   0   6   0       71.88       54.74     11.88 o 
   1   6   0      435.06      407.20     17.95 o 
   2   6   0      135.84      150.95     12.95 o 
   3   6   0      934.39      912.70     29.69 o 
   4   6   0       25.13       19.33      7.02 o 
   5   6   0      476.25      521.10     32.66 o 
   6   6   0      637.76      661.67     50.06 o 
   7   6   0      990.16     1080.17     48.61 o 
   8   6   0      143.42      141.78     20.73 o 
   9   6   0       10.38       19.19     10.83 o 
  10   6   0       87.27       88.88     19.18 o 
  11   6   0       11.12       11.91      9.54 o 
  12   6   0       18.81       16.89     11.42 o 
  13   6   0        2.29       -8.61      8.79 o 
  14   6   0       48.36       56.30     17.85 o 
  15   6   0      192.96      268.20     32.85 o 
  16   6   0        0.51        0.51     12.35 o 
   1   7   0      480.21      546.73     22.77 o 
   2   7   0       15.82        7.24      5.21 o 
   3   7   0       79.33       70.17     15.96 o 
   4   7   0       51.56       43.03     13.14 o 
   5   7   0       65.42       56.04     14.79 o 
   6   7   0      385.90      439.36     33.05 o 
   7   7   0      100.13       87.26     19.28 o 
   8   7   0      265.87      263.67     36.14 o 
   9   7   0       26.29       17.68     11.40 o 
  10   7   0       85.21       66.05     18.31 o 
  11   7   0       72.42       88.92     21.18 o 
  12   7   0       86.09       21.36     40.07 o 
  13   7   0       73.59       24.37     47.32 o 
  14   7   0       12.79        5.18     12.50 o 
  15   7   0        3.13       12.83     13.55 o 
   0   8   0      229.07      223.24     23.14 o 
   1   8   0        0.23        4.73      6.54 o 
   2   8   0        0.12        1.41      6.35 o 
   3   8   0        0.02       -0.99      5.46 o 
   4   8   0      157.34      159.39     21.87 o 
   5   8   0       79.52       94.74     20.39 o 
   6   8   0        1.52       -1.43      8.34 o 
   7   8   0      158.46      208.51     26.05 o 
   8   8   0       45.64       65.06     18.00 o 
   9   8   0      517.75      610.34     87.53 o 
  10   8   0       30.49       10.35     10.40 o 
  11   8   0      107.95       52.59     62.78 o 
  12   8   0        6.75        4.74     10.88 o 
  13   8   0       31.09       14.99     24.82 o 
   1   9   0        2.71        9.66      9.23 o 
   2   9   0       31.80       26.97     13.71 o 
   3   9   0        1.91        1.71      7.07 o 
   4   9   0       20.29       24.34     10.03 o 
   5   9   0       94.00      115.90     21.72 o 
   6   9   0       21.76       27.65     13.49 o 
   7   9   0      102.66      145.43     23.41 o 
   8   9   0       38.80       33.67     14.19 o 
   9   9   0       15.79       27.92     14.96 o 
  10   9   0        0.85        0.78     11.57 o 
   0  10   0      296.11      317.78     47.25 o 
   1  10   0       23.87       24.57     12.60 o 
   2  10   0       95.82      122.85     25.22 o 
   3  10   0        9.69        0.56      8.95 o 
   4  10   0        3.11       -1.37      9.68 o 
   5  10   0        9.96       19.71     13.92 o 
   6  10   0        6.49       15.03      9.26 o 
 -19   0   1      329.14        4.22     14.06 o 
 -17   0   1       55.55       81.41     30.65 o 
 -15   0   1        5.27        0.94      7.89 o 
 -13   0   1      100.41       87.18     11.73 o 
 -11   0   1      962.75     1000.14     23.26 o 
  -9   0   1     4727.78     4690.34     90.90 o 
  -7   0   1       38.88       32.90      4.82 o 
  -5   0   1     2292.83     2412.35     24.60 o 
  -3   0   1     4639.70     4281.66     27.01 o 
  -1   0   1     6571.47     4334.34     53.29 o 
   1   0   1        6.18       12.75      2.09 o 
   3   0   1      797.00      787.56     19.18 o 
   5   0   1      135.75      115.27      5.32 o 
   7   0   1       31.20        8.01      5.80 o 
   9   0   1     1071.43     1098.68     30.35 o 
  11   0   1     1344.99     1416.94     71.15 o 
  13   0   1       62.30       83.30     12.44 o 
  15   0   1       65.63       58.51     12.54 o 
  17   0   1      101.17      128.88     17.43 o 
  19   0   1       25.57       34.03     21.37 o 
 -20   1   1       51.60       -2.29     11.18 o 
 -19   1   1       25.07        2.30      9.46 o 
 -18   1   1        4.08        7.38      8.39 o 
 -17   1   1      131.23      126.82     18.84 o 
 -16   1   1        0.52       -3.98      6.48 o 
 -15   1   1        5.38        4.62      6.86 o 
 -14   1   1      198.26      191.50     12.73 o 
 -13   1   1      114.56      116.66     10.09 o 
 -12   1   1      645.21      650.07     17.25 o 
 -11   1   1      118.28      104.39      5.97 o 
 -10   1   1      158.37      130.92      6.21 o 
  -9   1   1        0.87        2.26      1.85 o 
  -8   1   1     2182.29     2205.16     21.14 o 
  -7   1   1      380.61      456.99     11.90 o 
  -6   1   1     1490.62     1563.92     18.62 o 
  -5   1   1     2884.26     2823.02     55.57 o 
  -4   1   1      961.70      835.34     15.61 o 
  -3   1   1     4736.10     4559.81     46.50 o 
  -2   1   1     4959.85     4985.56     45.34 o 
  -1   1   1     2667.30     2635.70     23.35 o 
   0   1   1        8.89       11.91      1.97 o 
   1   1   1     2933.66     2904.36     35.42 o 
   2   1   1      162.82      114.94      5.36 o 
   3   1   1     5975.21     5699.91    158.97 o 
   4   1   1     1216.18     1079.90     30.06 o 
   5   1   1       50.35       72.33      5.87 o 
   6   1   1       11.82       10.51      3.58 o 
   7   1   1     1241.33     1267.38     25.26 o 
   8   1   1       34.34       20.83      5.94 o 
   9   1   1     1337.59     1391.06     21.85 o 
  10   1   1      896.11      900.37     18.48 o 
  11   1   1      794.05      800.40     22.73 o 
  12   1   1      297.68      280.06     14.75 o 
  13   1   1     1329.66     1403.06     37.97 o 
  14   1   1       27.23       34.02      7.03 o 
  15   1   1      578.26      594.10     21.14 o 
  16   1   1      173.04      186.94     16.98 o 
  17   1   1       95.45      135.50     18.06 o 
  18   1   1        1.85        3.54      9.25 o 
  19   1   1       49.24       87.92     22.50 o 
 -19   2   1        0.66        2.97      8.28 o 
 -18   2   1       70.26       17.08     35.44 o 
 -17   2   1      683.88      840.43     67.49 o 
 -16   2   1        3.30        2.35      7.64 o 
 -15   2   1     1458.00     1753.98     54.14 o 
 -14   2   1      162.55      167.62     17.51 o 
 -13   2   1       72.03       78.28     13.87 o 
 -12   2   1      405.84      388.86     13.71 o 
 -11   2   1       10.57        6.07      3.65 o 
 -10   2   1      640.31      654.55     26.81 o 
  -9   2   1       71.56       66.48      7.24 o 
  -8   2   1     1238.37     1218.30     27.18 o 
  -7   2   1       71.27       89.23      6.99 o 
  -6   2   1     2250.94     2142.18     57.59 o 
  -5   2   1      575.59      674.92     14.01 o 
  -4   2   1     1807.38     1857.98     33.06 o 
  -3   2   1    10874.68    10946.10    187.51 o 
  -2   2   1     3707.52     3740.10     33.40 o 
  -1   2   1     7028.78     7294.23     99.49 o 
   0   2   1     7161.30     7373.13    116.64 o 
   1   2   1     7764.99     7487.48     43.76 o 
   2   2   1     4162.02     4334.77     34.63 o 
   3   2   1     8382.38     7995.49    137.85 o 
   4   2   1        0.07        0.56      2.31 o 
   5   2   1     2794.22     2452.93     57.08 o 
   6   2   1      590.53      464.65     17.34 o 
   7   2   1     1677.38     1579.49     26.39 o 
   8   2   1      618.37      585.69     16.92 o 
   9   2   1       11.87       11.57      3.80 o 
  10   2   1      177.15      194.62     11.24 o 
  11   2   1      238.73      183.88     12.08 o 
  12   2   1     1516.95     1699.79     35.13 o 
  13   2   1      123.14      126.07     11.37 o 
  14   2   1      193.59      240.51     18.26 o 
  15   2   1      669.53      766.49     31.94 o 
  16   2   1        9.64        9.05      9.44 o 
  17   2   1      128.44      143.30     20.05 o 
  18   2   1        4.06       -1.27      8.77 o 
  19   2   1       12.85       21.20     12.24 o 
 -19   3   1       54.77       12.98     26.36 o 
 -18   3   1      258.98       67.68     93.41 o 
 -17   3   1       42.26       15.61     15.74 o 
 -16   3   1      110.12      137.77     23.21 o 
 -15   3   1        9.92        3.76      7.55 o 
 -14   3   1      490.18      518.80     30.12 o 
 -13   3   1     1099.70     1187.13     42.86 o 
 -12   3   1      105.79       96.42     15.00 o 
 -11   3   1      970.30      972.57     35.81 o 
 -10   3   1       93.39       93.61     12.94 o 
  -9   3   1      693.77      639.76     29.55 o 
  -8   3   1       33.50       38.14      6.01 o 
  -7   3   1      536.15      568.65     19.49 o 
  -6   3   1      670.51      688.08     17.40 o 
  -5   3   1      682.34      723.05     17.28 o 
  -4   3   1      102.21       87.54      6.85 o 
  -3   3   1      205.49      258.75     10.55 o 
  -2   3   1      216.69      209.04      9.94 o 
  -1   3   1     1233.72     1098.33     27.90 o 
   0   3   1     1327.47     1420.57     25.48 o 
   1   3   1     9225.32     9018.12    166.34 o 
   2   3   1      543.71      614.74     17.37 o 
   3   3   1     2307.47     2536.70     35.91 o 
   4   3   1        6.26        1.67      2.78 o 
   5   3   1      738.80      682.85     20.21 o 
   6   3   1       22.40       18.37      4.73 o 
   7   3   1      215.22      201.52     11.15 o 
   8   3   1      628.38      612.32     19.71 o 
   9   3   1       64.71       50.27      6.94 o 
  10   3   1       64.85       76.81      9.06 o 
  11   3   1      130.05      108.02     12.10 o 
  12   3   1      582.29      625.23     31.02 o 
  13   3   1       33.64       26.16     10.44 o 
  14   3   1       64.93       65.50     14.50 o 
  15   3   1       74.87       78.63     15.96 o 
  16   3   1        0.27        6.38      8.82 o 
  17   3   1      165.53      212.86     23.25 o 
  18   3   1        0.02       -5.48      8.59 o 
  19   3   1      133.43      212.88     25.39 o 
 -18   4   1      194.12      100.47    108.83 o 
 -17   4   1        3.29       -3.17      8.90 o 
 -16   4   1        0.37       -0.26      9.99 o 
 -15   4   1        1.02       -0.90     10.25 o 
 -14   4   1      247.41      289.96     29.61 o 
 -13   4   1      133.03      151.95     21.33 o 
 -12   4   1       99.42       98.66     18.70 o 
 -11   4   1      343.91      345.14     28.84 o 
 -10   4   1      327.85      300.84     25.90 o 
  -9   4   1       18.01       14.97      8.89 o 
  -8   4   1       33.38       27.84     10.29 o 
  -7   4   1      173.28      173.17     10.34 o 
  -6   4   1       37.21       27.36      5.40 o 
  -5   4   1      155.38      134.20     13.67 o 
  -4   4   1      233.64      259.81     12.83 o 
  -3   4   1       59.95       56.08      7.25 o 
  -2   4   1       49.09       26.70      6.70 o 
  -1   4   1       58.54       61.86      7.95 o 
   0   4   1     1006.07      909.25     24.03 o 
   1   4   1      102.33      114.69      9.50 o 
   2   4   1       19.26       14.12      4.51 o 
   3   4   1      891.43      866.47     23.86 o 
   4   4   1      632.42      698.84     21.92 o 
   5   4   1     2204.49     2168.48     38.75 o 
   6   4   1       12.63        7.52      4.42 o 
   7   4   1     1843.26     1929.67     51.82 o 
   8   4   1       92.08      112.51     10.91 o 
   9   4   1      684.67      651.80     58.85 o 
  10   4   1      409.52      399.18     30.47 o 
  11   4   1       81.99       87.39     18.50 o 
  12   4   1       75.39       69.63     17.29 o 
  13   4   1       38.51       31.92     13.28 o 
  14   4   1       85.22       71.07     19.54 o 
  15   4   1       79.49       99.36     22.62 o 
  16   4   1      157.98      209.06     28.12 o 
  17   4   1       66.96       89.95     23.26 o 
  18   4   1      138.00      181.03     28.60 o 
 -17   5   1       25.29       33.28     16.10 o 
 -16   5   1      139.56      200.23     28.89 o 
 -15   5   1        0.29       -3.14      9.68 o 
 -14   5   1      206.23      218.12     27.71 o 
 -13   5   1      215.21      218.91     26.64 o 
 -12   5   1      122.77      126.14     21.43 o 
 -11   5   1      192.35      184.80     31.43 o 
 -10   5   1       43.93       31.40     12.23 o 
  -9   5   1      968.41     1013.24     46.68 o 
  -8   5   1       20.19       22.63     11.06 o 
  -7   5   1      319.02      309.51     25.10 o 
  -6   5   1       70.67       58.57     13.82 o 
  -5   5   1     2216.64     2303.61     66.23 o 
  -4   5   1      486.52      526.67     19.82 o 
  -3   5   1      261.77      266.70     14.68 o 
  -2   5   1       62.07       55.53      8.16 o 
  -1   5   1      432.26      438.88     18.83 o 
   0   5   1       51.03       36.52      6.39 o 
   1   5   1        2.54        1.52      3.35 o 
   2   5   1      921.85      985.02     28.15 o 
   3   5   1      692.99      614.33     22.48 o 
   4   5   1      661.98      726.50     24.65 o 
   5   5   1      370.92      417.77     19.20 o 
   6   5   1     1859.44     1801.68     56.26 o 
   7   5   1      910.11      945.67     42.65 o 
   8   5   1        3.40        2.13      7.50 o 
   9   5   1      565.25      589.38     36.57 o 
  10   5   1      172.54      162.63     21.55 o 
  11   5   1       75.67       69.75     17.72 o 
  12   5   1       89.97      108.78     20.39 o 
  13   5   1      119.22      143.39     22.84 o 
  14   5   1       19.53       11.21     12.07 o 
  15   5   1        8.83       10.77     12.28 o 
  16   5   1        2.04       -0.66     10.95 o 
  17   5   1       15.96       11.95     13.17 o 
 -16   6   1       30.71       36.72     16.86 o 
 -15   6   1       40.09       47.15     29.39 o 
 -14   6   1       20.66       42.18     16.07 o 
 -13   6   1        2.55       -0.33      9.58 o 
 -12   6   1       10.68        9.72     10.73 o 
 -11   6   1       22.17       33.17     13.13 o 
 -10   6   1        6.23       11.75     10.13 o 
  -9   6   1       90.63      101.87     19.02 o 
  -8   6   1     1428.19     1472.96     58.20 o 
  -7   6   1        0.65        1.69      7.87 o 
  -6   6   1     2375.14     2514.54     71.64 o 
  -5   6   1        4.46        2.76      7.31 o 
  -4   6   1      546.09      497.63     31.05 o 
  -3   6   1        0.09        2.50      4.36 o 
  -2   6   1       62.17       58.61      9.39 o 
  -1   6   1       77.57       74.14      9.28 o 
   0   6   1      159.93      154.35     11.50 o 
   1   6   1      174.42      174.58     12.41 o 
   2   6   1        2.29        1.46      4.33 o 
   3   6   1        5.92        9.15      5.66 o 
   4   6   1       29.12       52.66      9.65 o 
   5   6   1      958.43     1076.88     46.13 o 
   6   6   1      347.14      342.50     27.93 o 
   7   6   1     1073.63     1174.81     50.76 o 
   8   6   1      196.18      194.97     23.10 o 
   9   6   1       30.10       45.39     19.62 o 
  10   6   1        2.83       19.79     11.39 o 
  11   6   1       52.64       51.66     16.43 o 
  12   6   1       72.56       84.35     20.56 o 
  13   6   1        0.03        2.74      9.23 o 
  14   6   1       74.43      125.77     23.88 o 
  15   6   1      132.81      155.53     27.61 o 
  16   6   1        0.48        9.13     11.74 o 
 -15   7   1       23.00       57.85     20.33 o 
 -14   7   1       28.59       13.65     13.38 o 
 -13   7   1      199.24       79.12    115.02 o 
 -12   7   1        8.53        4.26      9.29 o 
 -11   7   1        2.86       -3.04      8.27 o 
 -10   7   1       12.08       14.65     11.73 o 
  -9   7   1       80.85       72.53     18.19 o 
  -8   7   1        7.97        4.70      8.73 o 
  -7   7   1      205.28      241.94     26.34 o 
  -6   7   1      567.83      570.35     37.53 o 
  -5   7   1       21.26       21.28     10.75 o 
  -4   7   1        1.04       -0.49      6.71 o 
  -3   7   1       17.18       16.70      9.17 o 
  -2   7   1      493.03      511.87     27.08 o 
  -1   7   1      194.19      167.65     13.46 o 
   0   7   1      329.48      340.17     18.28 o 
   1   7   1      141.16      131.72     12.22 o 
   2   7   1      363.14      325.60     17.87 o 
   3   7   1       49.51       42.77     12.77 o 
   4   7   1      700.71      678.75     38.82 o 
   5   7   1       34.39       28.00     11.39 o 
   6   7   1        0.62       -6.18      6.96 o 
   7   7   1      268.92      297.43     28.98 o 
   8   7   1       41.19       42.58     14.36 o 
   9   7   1        6.18       20.03     12.06 o 
  10   7   1      229.07      280.82     30.09 o 
  11   7   1        0.25        1.61      9.08 o 
  12   7   1      100.67       33.10     53.36 o 
  13   7   1       30.85        8.32     11.00 o 
  14   7   1        1.16        3.21     11.43 o 
 -13   8   1       16.54       15.10     14.55 o 
 -12   8   1       52.30       19.49     44.64 o 
 -11   8   1       41.18       14.41     23.69 o 
 -10   8   1       82.84       46.89     70.59 o 
  -9   8   1      133.77      143.97     24.80 o 
  -8   8   1      151.85      162.67     24.25 o 
  -7   8   1        0.82       -3.63      8.75 o 
  -6   8   1      213.33      259.48     28.04 o 
  -5   8   1      317.71      387.80     32.56 o 
  -4   8   1      383.05      454.03     34.63 o 
  -3   8   1      175.72      216.92     20.01 o 
  -2   8   1      536.76      585.68     31.08 o 
  -1   8   1       45.19       46.91     11.55 o 
   0   8   1      534.55      527.85     28.88 o 
   1   8   1       44.76       55.09     12.19 o 
   2   8   1        4.72        5.61      6.53 o 
   3   8   1      254.66      294.61     22.90 o 
   4   8   1       51.70       63.84     17.15 o 
   5   8   1      246.82      274.93     28.32 o 
   6   8   1        4.15       -7.53      7.53 o 
   7   8   1       20.02       32.23     13.94 o 
   8   8   1       33.50       26.08     13.82 o 
   9   8   1       20.47       18.30     12.30 o 
  10   8   1       11.90        3.51      9.39 o 
  11   8   1       25.37       14.71     25.10 o 
  12   8   1       36.00       21.89     22.50 o 
 -10   9   1       84.83       60.26     20.22 o 
  -9   9   1       36.03       34.66     15.79 o 
  -8   9   1       14.30       19.52     10.65 o 
  -7   9   1        7.78        4.53     11.07 o 
  -6   9   1        7.30        0.15      9.69 o 
  -5   9   1       12.88       23.27      9.79 o 
  -4   9   1       86.24      104.24     17.96 o 
  -3   9   1        2.85        2.93      7.22 o 
  -2   9   1       33.17       36.71     11.37 o 
  -1   9   1        2.32       -2.99      7.73 o 
   0   9   1      116.33       89.12     20.62 o 
   1   9   1        1.68       -7.51      7.51 o 
   2   9   1      396.49      447.24     37.63 o 
   3   9   1       26.45       25.24     10.38 o 
   4   9   1      240.78      328.28     26.09 o 
   5   9   1        2.33       11.04     10.88 o 
   6   9   1       43.09       76.13     19.80 o 
   7   9   1        0.36        4.37      9.68 o 
   8   9   1        4.96        9.90     10.13 o 
   9   9   1        3.42       -6.77     10.19 o 
  10   9   1        2.61       -9.27     11.04 o 
  -6  10   1      110.24      147.97     20.53 o 
  -5  10   1        0.45        1.20      7.19 o 
  -4  10   1      153.58      226.74     28.87 o 
  -3  10   1        0.03       12.77     10.14 o 
  -2  10   1       83.65      122.75     23.22 o 
  -1  10   1        9.11        5.53      8.83 o 
   0  10   1        0.79       -0.64      8.23 o 
   1  10   1      162.99      179.36     26.10 o 
   2  10   1        5.53       11.02     10.93 o 
   3  10   1       86.82      112.52     21.85 o 
   4  10   1       62.68       65.79     18.92 o 
   5  10   1        4.83        3.85     11.67 o 
 -20   0   2        0.47        0.98     17.44 o 
 -18   0   2        1.44       -6.05     11.39 o 
 -16   0   2       54.71       46.56     14.05 o 
 -14   0   2      944.01      985.44     47.81 o 
 -12   0   2      777.52      746.66     24.71 o 
 -10   0   2       83.16       80.24      8.54 o 
  -8   0   2      901.26      894.95     22.32 o 
  -6   0   2      633.10      643.74     16.57 o 
  -4   0   2      768.24      733.73     14.86 o 
  -2   0   2    11744.07    10911.51     78.44 o 
   0   0   2    15853.55    15168.42    165.91 o 
   2   0   2    12271.57    11738.90    137.51 o 
   4   0   2      430.70      417.62     16.80 o 
   6   0   2     2562.05     2369.66     46.22 o 
   8   0   2     4381.73     4579.86     73.43 o 
  10   0   2       62.15       69.73     11.89 o 
  12   0   2       20.61       16.65      8.71 o 
  14   0   2      204.93      218.65     18.80 o 
  16   0   2      416.29      483.06     28.99 o 
  18   0   2      212.63      304.14     47.95 o 
 -20   1   2       29.73       -0.90     11.67 o 
 -19   1   2       33.84        0.33      8.72 o 
 -18   1   2       53.77       19.12     18.26 o 
 -17   1   2       35.31       32.21     11.84 o 
 -16   1   2       52.17       82.30     15.08 o 
 -15   1   2       44.75       49.92     12.21 o 
 -14   1   2        1.20        2.30      4.84 o 
 -13   1   2       85.80       90.65     10.61 o 
 -12   1   2        0.14        0.43      2.91 o 
 -11   1   2       50.68       37.68      4.75 o 
 -10   1   2       95.37       85.31      5.64 o 
  -9   1   2        3.41        5.25      2.28 o 
  -8   1   2     1932.91     2026.35     21.51 o 
  -7   1   2      141.78      133.88      5.79 o 
  -6   1   2     1745.45     1720.61     18.33 o 
  -5   1   2     1467.42     1355.14     26.06 o 
  -4   1   2     1697.28     1650.14     28.23 o 
  -3   1   2       13.18       14.14      2.74 o 
  -2   1   2     3255.19     3238.88     25.88 o 
  -1   1   2    10098.92     9702.83     93.02 o 
   0   1   2     6387.18     6195.41     38.01 o 
   1   1   2     8379.60     8098.21     46.94 o 
   2   1   2     1589.77     1444.33     22.56 o 
   3   1   2       22.03       19.94      3.47 o 
   4   1   2     4282.39     4023.13     64.11 o 
   5   1   2      182.52      111.72      7.42 o 
   6   1   2      918.99      801.28     19.46 o 
   7   1   2      144.46      116.52      8.71 o 
   8   1   2       49.91       41.11      6.51 o 
   9   1   2     1105.13     1044.54     26.64 o 
  10   1   2       79.60       70.71      6.25 o 
  11   1   2      582.05      533.71     24.89 o 
  12   1   2       65.69       64.34      9.16 o 
  13   1   2      590.12      606.32     22.54 o 
  14   1   2       42.89       43.34      8.85 o 
  15   1   2       22.47       14.07      5.70 o 
  16   1   2        0.19       -0.26      6.61 o 
  17   1   2       19.07       33.78     10.41 o 
  18   1   2        3.33       13.95      8.88 o 
  19   1   2       83.13      106.69     19.64 o 
 -20   2   2        0.06       -3.20     11.36 o 
 -19   2   2        4.73        5.55      8.59 o 
 -18   2   2      189.47       63.04     73.12 o 
 -17   2   2      116.14      127.87     18.06 o 
 -16   2   2      172.81      218.31     21.36 o 
 -15   2   2      445.51      434.72     27.79 o 
 -14   2   2       12.52        5.23      7.60 o 
 -13   2   2      135.77      152.68     12.76 o 
 -12   2   2      351.64      288.79     11.70 o 
 -11   2   2      379.48      357.14     12.15 o 
 -10   2   2      427.63      403.37     13.30 o 
  -9   2   2      157.66      137.92      7.53 o 
  -8   2   2      832.66      731.22     19.37 o 
  -7   2   2     2936.91     3110.42     49.66 o 
  -6   2   2     1458.06     1369.08     37.86 o 
  -5   2   2     3156.29     3446.85     44.84 o 
  -4   2   2      998.62      953.74     27.74 o 
  -3   2   2      159.48      186.41     12.18 o 
  -2   2   2     3108.71     3118.45     29.86 o 
  -1   2   2        0.19        0.26      1.75 o 
   0   2   2     2261.98     2345.59     47.80 o 
   1   2   2    13065.06    13144.14     86.43 o 
   2   2   2     2361.58     2629.25     32.35 o 
   3   2   2     3047.18     2813.42     44.36 o 
   4   2   2      862.67      778.08     19.94 o 
   5   2   2        4.53        5.45      3.96 o 
   6   2   2      131.73      121.65     10.09 o 
   7   2   2        0.57        0.19      3.03 o 
   8   2   2        9.61       11.49      3.94 o 
   9   2   2      125.25      120.41      9.14 o 
  10   2   2     1503.16     1564.21     31.46 o 
  11   2   2      190.30      186.39     12.28 o 
  12   2   2      795.56      798.34     25.11 o 
  13   2   2        0.16        0.88      4.71 o 
  14   2   2      572.49      619.39     28.15 o 
  15   2   2      251.60      274.95     20.20 o 
  16   2   2       22.25       16.82      8.68 o 
  17   2   2        7.68        7.09      9.12 o 
  18   2   2      120.06      141.84     21.54 o 
  19   2   2       33.90       30.43     12.91 o 
 -19   3   2       38.97       18.30     22.87 o 
 -18   3   2        2.26        0.71      7.24 o 
 -17   3   2       31.58       18.01     10.28 o 
 -16   3   2       14.53        6.67      8.61 o 
 -15   3   2       35.70       44.94     12.34 o 
 -14   3   2        0.74       -4.21      6.29 o 
 -13   3   2      521.02      522.17     23.36 o 
 -12   3   2      215.29      224.25     19.35 o 
 -11   3   2        4.27        3.44      6.07 o 
 -10   3   2      443.73      386.85     25.02 o 
  -9   3   2     1105.34     1073.99     21.01 o 
  -8   3   2       75.81       82.68      5.14 o 
  -7   3   2      154.12      125.61     29.88 o 
  -6   3   2      757.50      811.68     31.87 o 
  -5   3   2      636.82      609.64     34.10 o 
  -4   3   2     2923.90     2878.61     31.02 o 
  -3   3   2      529.02      509.64     13.81 o 
  -2   3   2     4007.56     3896.49     81.73 o 
  -1   3   2      593.40      512.89     15.52 o 
   0   3   2      135.38      135.98      8.59 o 
   1   3   2      486.91      407.93     19.52 o 
   2   3   2      932.92      949.13     19.57 o 
   3   3   2     9163.39    10139.81    176.16 o 
   4   3   2      560.86      541.74     16.52 o 
   5   3   2     1126.00     1140.75     24.27 o 
   6   3   2      623.82      635.04     19.11 o 
   7   3   2        0.15       -0.53      3.14 o 
   8   3   2     2830.57     2999.08     75.85 o 
   9   3   2       56.19       38.02      6.81 o 
  10   3   2     3448.04     3872.88     53.22 o 
  11   3   2      251.15      268.55     15.06 o 
  12   3   2       17.81       17.69      7.82 o 
  13   3   2      350.09      425.69     23.67 o 
  14   3   2      216.89      242.97     19.21 o 
  15   3   2        0.03        2.93      7.64 o 
  16   3   2      379.63      477.78     32.46 o 
  17   3   2       52.80       35.51     18.41 o 
  18   3   2      237.53      296.36     27.67 o 
 -18   4   2        0.24        1.09      9.77 o 
 -17   4   2        0.70        9.31      9.29 o 
 -16   4   2       86.98      108.41     33.32 o 
 -15   4   2       93.73       69.02     18.84 o 
 -14   4   2      397.80      498.96     37.11 o 
 -13   4   2      196.53      197.91     23.90 o 
 -12   4   2      263.17      300.44     32.83 o 
 -11   4   2        7.12        3.76      8.39 o 
 -10   4   2     1387.26     1422.44    114.32 o 
  -9   4   2      324.34      297.28     41.83 o 
  -8   4   2      122.53       95.40     14.61 o 
  -7   4   2       12.22        6.23      6.81 o 
  -6   4   2       29.24       22.45      8.19 o 
  -5   4   2     1958.50     2073.99     47.09 o 
  -4   4   2      330.40      327.91     13.29 o 
  -3   4   2     2567.08     2658.70     38.12 o 
  -2   4   2       13.03       12.45      4.33 o 
  -1   4   2      461.49      385.53     15.87 o 
   0   4   2     1423.55     1604.48     32.54 o 
   1   4   2      212.19      194.16     11.77 o 
   2   4   2       40.18       29.78      6.25 o 
   3   4   2      194.39      232.59     13.41 o 
   4   4   2      384.99      384.03     17.07 o 
   5   4   2       12.51       12.56      5.16 o 
   6   4   2      169.00      174.68     11.31 o 
   7   4   2      222.73      219.02     13.02 o 
   8   4   2      530.18      478.91     20.90 o 
   9   4   2      610.88      566.05     24.58 o 
  10   4   2      176.76      179.82     22.48 o 
  11   4   2      623.14      627.40     38.82 o 
  12   4   2      463.86      479.38     35.67 o 
  13   4   2       10.70        8.71     10.19 o 
  14   4   2      161.63      183.80     25.20 o 
  15   4   2      401.01      492.09     47.10 o 
  16   4   2       57.66       50.57     18.07 o 
  17   4   2      101.00       74.78     21.42 o 
  18   4   2       37.57       27.13     15.37 o 
 -18   5   2       21.78        1.56     12.18 o 
 -17   5   2       45.75       15.67     40.71 o 
 -16   5   2      208.53       81.47    126.76 o 
 -15   5   2       25.27       44.43     26.43 o 
 -14   5   2      405.48      435.35     36.87 o 
 -13   5   2        1.59       17.22     10.98 o 
 -12   5   2       19.75       18.38     10.83 o 
 -11   5   2        1.12        4.93      8.29 o 
 -10   5   2       28.66       20.88     10.37 o 
  -9   5   2      112.03      102.58     17.40 o 
  -8   5   2       65.47       62.92     15.06 o 
  -7   5   2      245.30      241.39     43.80 o 
  -6   5   2       36.67       30.82     11.06 o 
  -5   5   2      406.55      356.80     24.90 o 
  -4   5   2       45.68       50.63      7.37 o 
  -3   5   2     1308.43     1281.07     30.47 o 
  -2   5   2     1075.50     1096.17     33.68 o 
  -1   5   2        8.63        6.88      3.80 o 
   0   5   2       42.63       25.75      5.60 o 
   1   5   2        0.48       -2.83      2.83 o 
   2   5   2     1157.32     1283.14     32.55 o 
   3   5   2       40.65       42.21      8.11 o 
   4   5   2       25.49       29.03      7.15 o 
   5   5   2        9.60       15.50      5.86 o 
   6   5   2      688.03      725.22     26.37 o 
   7   5   2       60.76       44.56      9.00 o 
   8   5   2      587.63      625.54     43.17 o 
   9   5   2      110.80       81.22     17.80 o 
  10   5   2       89.92       85.92     18.74 o 
  11   5   2      157.63      165.89     28.05 o 
  12   5   2        5.65        8.05     12.44 o 
  13   5   2       44.49       52.64     17.86 o 
  14   5   2        5.83       10.11     10.56 o 
  15   5   2       24.40       37.57     18.70 o 
  16   5   2       14.43       30.28     16.70 o 
  17   5   2        0.10       -5.52     11.52 o 
 -16   6   2      130.74       73.06    102.93 o 
 -15   6   2      263.04      113.28    144.13 o 
 -14   6   2       86.06       35.33     49.00 o 
 -13   6   2        9.71        4.39      9.76 o 
 -12   6   2      104.40       94.23     20.93 o 
 -11   6   2      203.82      181.95     23.72 o 
 -10   6   2       87.43       83.21     18.88 o 
  -9   6   2      134.68      134.98     20.13 o 
  -8   6   2        5.91       -0.75      6.67 o 
  -7   6   2       25.31       27.28     11.65 o 
  -6   6   2      432.75      463.18     32.07 o 
  -5   6   2      256.45      271.13     24.50 o 
  -4   6   2      189.83      213.52     24.19 o 
  -3   6   2      498.24      489.69     21.62 o 
  -2   6   2       30.17       28.67      7.31 o 
  -1   6   2      335.68      375.34     17.38 o 
   0   6   2       26.33       15.18      5.53 o 
   1   6   2     3199.17     3370.98     60.59 o 
   2   6   2        0.71       -1.89      4.14 o 
   3   6   2     1434.35     1521.07     39.45 o 
   4   6   2      170.36      177.31     14.60 o 
   5   6   2       91.33       83.66     11.37 o 
   6   6   2      971.99     1054.00     47.23 o 
   7   6   2      113.79      134.68     19.38 o 
   8   6   2      160.84      144.42     20.42 o 
   9   6   2        8.43        6.53      9.12 o 
  10   6   2        0.49        0.50      7.53 o 
  11   6   2        8.36        6.58      9.93 o 
  12   6   2        6.61        7.22     11.13 o 
  13   6   2       23.77       22.29     21.02 o 
  14   6   2        4.79        8.93     11.79 o 
  15   6   2      148.77      195.50     28.62 o 
 -15   7   2       60.00       37.61     61.52 o 
 -14   7   2        2.63       -1.37      8.99 o 
 -13   7   2      139.15        2.94      8.32 o 
 -12   7   2       64.54       -2.36      8.34 o 
 -11   7   2       60.23       81.60     19.81 o 
 -10   7   2      117.27      113.01     20.81 o 
  -9   7   2       63.22       65.95     17.60 o 
  -8   7   2      231.32      256.40     26.79 o 
  -7   7   2      287.96      290.70     28.10 o 
  -6   7   2       83.26       95.74     18.34 o 
  -5   7   2      127.65      125.38     19.37 o 
  -4   7   2      834.79      875.60     44.20 o 
  -3   7   2      108.02      116.15     17.39 o 
  -2   7   2        5.97        0.35      5.58 o 
  -1   7   2      544.78      552.90     22.80 o 
   0   7   2        2.99        0.86      4.54 o 
   1   7   2       26.54       17.38      6.36 o 
   2   7   2       46.78       36.19      9.42 o 
   3   7   2      575.27      580.19     26.85 o 
   4   7   2       44.25       34.82     12.66 o 
   5   7   2      343.25      392.40     30.67 o 
   6   7   2       12.84        9.20      9.29 o 
   7   7   2      694.73      779.39     44.84 o 
   8   7   2      540.05      533.98     40.57 o 
   9   7   2      602.51      656.60     43.56 o 
  10   7   2      463.65      516.12     44.85 o 
  11   7   2        2.25        5.53      9.86 o 
  12   7   2       10.11        3.41      8.82 o 
  13   7   2        3.43       10.58     12.64 o 
  14   7   2       16.94        8.99     13.23 o 
 -13   8   2        1.32       -7.81      9.72 o 
 -12   8   2       16.83        3.39     10.14 o 
 -11   8   2        5.81       -3.26      7.94 o 
 -10   8   2       28.85       -2.21      7.45 o 
  -9   8   2        0.03        4.12      9.28 o 
  -8   8   2        6.03       12.12     10.58 o 
  -7   8   2       30.61       29.14     12.88 o 
  -6   8   2        2.74       -4.70      7.32 o 
  -5   8   2      371.05      378.55     32.61 o 
  -4   8   2        3.89        4.39      8.20 o 
  -3   8   2       67.42       89.07     15.54 o 
  -2   8   2        1.24        2.44      6.64 o 
  -1   8   2      401.16      446.48     27.17 o 
   0   8   2       44.73       52.53     12.37 o 
   1   8   2       92.11       94.12     14.86 o 
   2   8   2        9.15        5.45      6.96 o 
   3   8   2      276.32      296.12     23.73 o 
   4   8   2       89.24      108.55     19.09 o 
   5   8   2       57.34       73.94     18.02 o 
   6   8   2        2.80       -1.61      8.15 o 
   7   8   2        9.11        6.82      9.58 o 
   8   8   2       44.51       37.09     14.75 o 
   9   8   2        1.49        4.13      9.29 o 
  10   8   2       10.51        5.53     11.53 o 
  11   8   2      215.76       93.05    123.88 o 
  12   8   2       36.08       17.57     21.79 o 
 -10   9   2       10.42        1.82     10.23 o 
  -9   9   2      103.58      126.02     25.87 o 
  -8   9   2       30.93       41.59     16.59 o 
  -7   9   2      497.92      609.54     81.91 o 
  -6   9   2       53.35       60.94     17.59 o 
  -5   9   2      466.05      538.85     45.35 o 
  -4   9   2       16.03       21.93      9.97 o 
  -3   9   2        0.14        5.00      7.70 o 
  -2   9   2        3.23       -0.25      6.71 o 
  -1   9   2      120.55      104.42     45.49 o 
   0   9   2       15.47       11.86     10.87 o 
   1   9   2      102.53       69.68     39.16 o 
   2   9   2        1.17        4.59     10.22 o 
   3   9   2       30.03       23.26     12.83 o 
   4   9   2        0.76       -3.34      7.18 o 
   5   9   2       32.89       28.14     12.90 o 
   6   9   2        0.86        3.39      9.82 o 
   7   9   2        0.10        2.17      9.61 o 
   8   9   2       10.59        7.97     11.58 o 
   9   9   2       64.20       71.15     20.66 o 
  -6  10   2       85.86      140.66     20.69 o 
  -5  10   2        9.94       12.26      8.72 o 
  -4  10   2        1.41       -8.15      8.20 o 
  -3  10   2       23.66       39.88     15.26 o 
  -2  10   2      249.80      307.07     33.15 o 
  -1  10   2       31.56       37.14     14.73 o 
   0  10   2      241.89      325.53     34.05 o 
   1  10   2       16.02       -6.93      9.02 o 
   2  10   2       29.54       38.37     15.70 o 
   3  10   2       10.62       10.95     10.34 o 
   4  10   2        2.30        8.30      9.99 o 
   5  10   2       76.40       91.49     21.79 o 
 -19   0   3       64.36        3.37     12.23 o 
 -17   0   3      117.41      115.72     33.04 o 
 -15   0   3      426.40      391.34     28.56 o 
 -13   0   3       57.89       58.09      9.53 o 
 -11   0   3        4.59        5.60      4.34 o 
  -9   0   3      266.75      229.84     12.86 o 
  -7   0   3     3607.41     4023.96     45.09 o 
  -5   0   3     2371.88     2056.13     27.88 o 
  -3   0   3    30401.82    27583.20    247.36 o 
  -1   0   3      607.31      536.64     23.48 o 
   1   0   3      740.06      689.46     12.24 o 
   3   0   3     5123.05     5693.81     41.15 o 
   5   0   3    11570.49    12545.86    198.54 o 
   7   0   3      745.25      807.18     30.33 o 
   9   0   3     1550.72     1386.15     44.14 o 
  11   0   3      112.66      120.10     16.22 o 
  13   0   3      494.49      448.78     31.83 o 
  15   0   3        9.23        8.66      6.95 o 
  17   0   3       24.94       36.03     11.98 o 
  19   0   3      212.98      342.39     52.73 o 
 -20   1   3       11.70        5.81     11.50 o 
 -19   1   3       73.73       -3.70      8.84 o 
 -18   1   3       11.62        3.40     11.10 o 
 -17   1   3      202.07      269.15     23.32 o 
 -16   1   3      310.76      359.72     25.03 o 
 -15   1   3      493.29      517.51     29.02 o 
 -14   1   3       53.85       55.27      9.28 o 
 -13   1   3      361.14      341.65     15.01 o 
 -12   1   3      727.57      766.55     18.26 o 
 -11   1   3       27.56       25.39      4.47 o 
 -10   1   3     1361.74     1323.06     21.71 o 
  -9   1   3      394.27      350.75     10.93 o 
  -8   1   3        1.96        2.94      2.28 o 
  -7   1   3     2877.41     2767.16     26.49 o 
  -6   1   3       61.58       46.48      3.97 o 
  -5   1   3     2880.63     2748.05     43.68 o 
  -4   1   3    11234.25    10726.06    255.03 o 
  -3   1   3      954.00     1070.55     16.63 o 
  -2   1   3     6020.67     5730.53     70.90 o 
  -1   1   3       83.19       70.69      4.80 o 
   0   1   3     5711.60     5590.95     38.28 o 
   1   1   3    32200.77    30776.09    630.91 o 
   2   1   3    36316.65    34112.19   1429.03 o 
   3   1   3     8166.28     8124.85    189.71 o 
   4   1   3     1323.19     1236.17     21.57 o 
   5   1   3        3.52        1.60      2.64 o 
   6   1   3     1017.83      980.57     22.77 o 
   7   1   3       17.75       32.46      5.95 o 
   8   1   3        9.99       25.34      5.52 o 
   9   1   3        8.47       15.92      5.05 o 
  10   1   3     1181.79     1232.02     31.36 o 
  11   1   3      184.15      232.83     15.29 o 
  12   1   3      436.81      429.13     21.13 o 
  13   1   3     1577.49     1807.81     39.08 o 
  14   1   3      217.58      258.89     16.24 o 
  15   1   3     1199.03     1338.42     36.51 o 
  16   1   3      239.00      282.24     16.26 o 
  17   1   3       38.12       34.25     10.43 o 
  18   1   3       36.61       56.94     12.87 o 
  19   1   3        0.36        4.73      8.21 o 
 -20   2   3       74.75       10.79     13.42 o 
 -19   2   3       73.70       32.71     38.23 o 
 -18   2   3       63.34       35.55     18.29 o 
 -17   2   3       35.73       52.18     14.26 o 
 -16   2   3       66.22       62.76     14.16 o 
 -15   2   3       16.80        3.12      7.61 o 
 -14   2   3      121.49       94.01     15.77 o 
 -13   2   3       24.53       19.29      6.85 o 
 -12   2   3        1.67        3.16      4.65 o 
 -11   2   3      354.02      296.64     12.61 o 
 -10   2   3        3.90        4.25      2.93 o 
  -9   2   3      422.52      385.92     13.65 o 
  -8   2   3      110.85      129.41      7.67 o 
  -7   2   3     1061.10     1035.33     40.35 o 
  -6   2   3       10.25        8.25      4.23 o 
  -5   2   3     1299.65     1208.83     26.57 o 
  -4   2   3     3658.35     3654.66     54.07 o 
  -3   2   3      263.76      224.86      5.45 o 
  -2   2   3      736.75      690.52     14.32 o 
  -1   2   3      232.95      181.95      9.88 o 
   0   2   3      631.74      519.53     13.86 o 
   1   2   3      435.54      506.18     14.41 o 
   2   2   3     1010.71     1044.92     21.66 o 
   3   2   3        1.14        4.54      3.04 o 
   4   2   3      646.61      549.41     22.59 o 
   5   2   3     3397.55     3338.23     94.04 o 
   6   2   3      261.13      247.77     12.12 o 
   7   2   3       23.96       13.84      4.62 o 
   8   2   3      235.61      224.96     12.89 o 
   9   2   3        0.72        0.11      3.57 o 
  10   2   3      440.58      465.03     22.74 o 
  11   2   3      295.58      299.22     15.53 o 
  12   2   3     1661.55     1772.54     37.59 o 
  13   2   3      374.60      354.05     18.27 o 
  14   2   3      307.48      374.42     22.73 o 
  15   2   3        0.70        5.52      7.10 o 
  16   2   3       77.57       95.19     15.44 o 
  17   2   3        0.24       -2.17      7.47 o 
  18   2   3        1.46        4.53      8.03 o 
 -19   3   3      127.50       66.15     67.86 o 
 -18   3   3       40.04        8.95     14.93 o 
 -17   3   3       21.78       19.57     10.96 o 
 -16   3   3      909.81     1078.72     45.08 o 
 -15   3   3     1100.70     1216.39     45.93 o 
 -14   3   3      398.89      457.52     27.76 o 
 -13   3   3     1428.88     1460.91     38.31 o 
 -12   3   3        8.21        6.32      6.50 o 
 -11   3   3     1285.77     1198.90     38.95 o 
 -10   3   3      303.52      313.40     33.45 o 
  -9   3   3      939.70      843.58     46.15 o 
  -8   3   3     1166.09     1145.41     40.80 o 
  -7   3   3     1349.97     1458.45     49.57 o 
  -6   3   3     1567.96     1572.97     43.99 o 
  -5   3   3     4309.89     4631.25    100.26 o 
  -4   3   3      711.75      714.67     27.83 o 
  -3   3   3        2.22        2.81      2.49 o 
  -2   3   3      626.01      595.92     18.73 o 
  -1   3   3       89.70       78.54      5.95 o 
   0   3   3      366.25      344.87     11.45 o 
   1   3   3      199.58      187.83     10.26 o 
   2   3   3     3173.78     3334.91     37.78 o 
   3   3   3      154.23      154.79      9.46 o 
   4   3   3      146.82      157.46      9.61 o 
   5   3   3       39.72       33.59      6.10 o 
   6   3   3      131.34       78.82      7.82 o 
   7   3   3     2579.81     2603.79     82.64 o 
   8   3   3      599.18      592.54     22.79 o 
   9   3   3     1628.66     1816.70     34.38 o 
  10   3   3     1889.54     2027.15     37.88 o 
  11   3   3       95.59       86.97     10.31 o 
  12   3   3       39.64       51.11     10.92 o 
  13   3   3        0.59        0.76      6.46 o 
  14   3   3       91.66       96.17     14.62 o 
  15   3   3       55.79       69.59     13.81 o 
  16   3   3       17.13       13.92      8.85 o 
  17   3   3       11.79       17.99     10.89 o 
  18   3   3       22.78       37.69     14.08 o 
 -19   4   3       27.20       16.72     28.97 o 
 -18   4   3        5.40        2.63      9.49 o 
 -17   4   3       55.55       15.37     29.74 o 
 -16   4   3       48.86       50.41     16.95 o 
 -15   4   3       21.28       10.66     10.90 o 
 -14   4   3      512.45      609.37     40.64 o 
 -13   4   3       15.92        8.51      9.45 o 
 -12   4   3      457.42      528.95     35.44 o 
 -11   4   3       60.61       36.47     12.87 o 
 -10   4   3       16.97       16.93      9.74 o 
  -9   4   3      405.24      324.56     25.65 o 
  -8   4   3      250.35      227.27     20.79 o 
  -7   4   3      549.80      564.00     30.46 o 
  -6   4   3      120.62      114.94     16.38 o 
  -5   4   3     2629.42     2728.77     82.26 o 
  -4   4   3     1677.95     1641.89     27.45 o 
  -3   4   3     1172.30     1085.87     24.35 o 
  -2   4   3      591.32      557.30     18.51 o 
  -1   4   3      397.14      451.37     15.23 o 
   0   4   3     3572.08     3455.50     97.91 o 
   1   4   3        5.17        2.73      3.76 o 
   2   4   3      511.44      651.17     18.93 o 
   3   4   3     1499.98     1660.19     30.62 o 
   4   4   3      200.97      189.91     11.42 o 
   5   4   3     1095.31     1192.08     27.80 o 
   6   4   3     1466.99     1432.16     31.48 o 
   7   4   3     1029.10      984.30     32.55 o 
   8   4   3      534.07      532.33     21.03 o 
   9   4   3      168.91      164.77     12.99 o 
  10   4   3     1458.53     1485.67     57.76 o 
  11   4   3      182.94      161.49     17.87 o 
  12   4   3      232.08      229.09     21.26 o 
  13   4   3      166.41      185.29     19.98 o 
  14   4   3       51.80       48.82     17.43 o 
  15   4   3      106.45      126.81     25.41 o 
  16   4   3       14.22       19.42     19.54 o 
  17   4   3        6.37       10.25     12.59 o 
 -18   5   3       66.06       25.07     38.81 o 
 -17   5   3       28.20        9.65     11.81 o 
 -16   5   3       23.07        6.15     14.76 o 
 -15   5   3        9.15       26.22     13.40 o 
 -14   5   3        7.59       17.76     11.51 o 
 -13   5   3       30.20       24.66     12.03 o 
 -12   5   3       13.29       19.86     11.51 o 
 -11   5   3       99.85       86.06     18.44 o 
 -10   5   3       13.72       23.39     10.78 o 
  -9   5   3      316.43      272.91     25.49 o 
  -8   5   3      921.62      959.47     44.04 o 
  -7   5   3     2017.40     2078.75     62.13 o 
  -6   5   3      792.73      796.88     37.88 o 
  -5   5   3      238.65      259.35     22.12 o 
  -4   5   3        3.26        4.91      3.74 o 
  -3   5   3     1204.94     1131.16     29.38 o 
  -2   5   3      119.10      100.98      9.95 o 
  -1   5   3     3291.61     3412.58     57.89 o 
   0   5   3      490.09      504.66     18.32 o 
   1   5   3     1302.03     1433.83     44.51 o 
   2   5   3       87.78       80.25      9.96 o 
   3   5   3        2.73       -0.40      3.68 o 
   4   5   3      783.91      798.69     27.35 o 
   5   5   3      171.73      156.17     15.60 o 
   6   5   3      458.33      483.82     22.67 o 
   7   5   3     1104.05     1115.91     50.12 o 
   8   5   3      146.42      145.16     20.23 o 
   9   5   3      338.00      316.89     27.71 o 
  10   5   3      467.58      461.21     34.15 o 
  11   5   3      769.53      838.91     46.99 o 
  12   5   3        1.87       10.27     10.62 o 
  13   5   3      219.88      292.89     31.37 o 
  14   5   3        9.56       10.32     11.53 o 
  15   5   3       12.92       20.97     14.27 o 
  16   5   3        4.39        5.15     14.48 o 
 -16   6   3       13.92        1.16      9.21 o 
 -15   6   3       39.38       19.86     29.25 o 
 -14   6   3        4.32       -0.72      9.35 o 
 -13   6   3       21.79       21.31     12.53 o 
 -12   6   3        2.40       -2.74      8.31 o 
 -11   6   3       15.06       19.95     11.81 o 
 -10   6   3      185.29      195.66     23.56 o 
  -9   6   3        6.02        2.86      7.80 o 
  -8   6   3       36.70       27.16     11.48 o 
  -7   6   3      341.75      351.85     28.83 o 
  -6   6   3      316.67      246.22     23.99 o 
  -5   6   3      925.00      918.17     43.20 o 
  -4   6   3      662.89      595.40     34.40 o 
  -3   6   3     1755.71     1859.15     58.05 o 
  -2   6   3      387.09      394.80     17.69 o 
  -1   6   3      740.25      741.79     24.08 o 
   0   6   3      271.16      246.13     14.62 o 
   1   6   3       12.72       13.42      6.07 o 
   2   6   3       28.93       33.80      8.52 o 
   3   6   3      132.72      133.70     13.12 o 
   4   6   3      361.50      291.86     18.63 o 
   5   6   3        9.51       13.03      7.16 o 
   6   6   3      128.29      138.57     18.84 o 
   7   6   3      152.92      163.28     20.99 o 
   8   6   3       19.00       13.27     10.20 o 
   9   6   3       61.08       75.93     18.29 o 
  10   6   3      102.08      105.18     21.44 o 
  11   6   3      119.08      128.93     30.09 o 
  12   6   3      138.91      144.08     24.51 o 
  13   6   3        0.82        8.99      8.93 o 
  14   6   3       45.25       22.65     27.49 o 
  15   6   3      115.84      138.91     28.68 o 
 -15   7   3       76.57       33.91     56.31 o 
 -14   7   3       59.71       20.26     42.46 o 
 -13   7   3      106.56       -1.56      8.34 o 
 -12   7   3        4.51        1.54      9.14 o 
 -11   7   3       24.71       18.30     12.60 o 
 -10   7   3        1.67        6.15      8.99 o 
  -9   7   3        3.95        9.75      9.16 o 
  -8   7   3       13.11       12.97      9.58 o 
  -7   7   3      697.77      749.88     44.05 o 
  -6   7   3      249.19      288.66     27.25 o 
  -5   7   3      123.34      115.66     18.44 o 
  -4   7   3      459.79      466.22     33.38 o 
  -3   7   3       23.06       23.11      8.94 o 
  -2   7   3      906.91      963.84     36.92 o 
  -1   7   3      263.01      299.02     17.29 o 
   0   7   3      565.47      557.11     23.27 o 
   1   7   3       97.61      114.49     11.91 o 
   2   7   3      156.59      156.28     15.29 o 
   3   7   3        7.39       13.26      7.46 o 
   4   7   3       57.60       44.13     13.62 o 
   5   7   3      146.78      153.02     20.42 o 
   6   7   3       38.81       39.33     13.61 o 
   7   7   3       39.74       37.58     13.46 o 
   8   7   3        0.09        1.98      7.52 o 
   9   7   3       22.24       34.62     14.08 o 
  10   7   3       45.74       65.23     18.33 o 
  11   7   3       52.83       24.15     40.36 o 
  12   7   3       17.90        1.83     10.49 o 
  13   7   3       12.72        4.48     12.23 o 
  14   7   3        1.39       -0.60     11.85 o 
 -13   8   3        8.13        2.38     11.52 o 
 -12   8   3      155.39       -3.99      9.61 o 
 -11   8   3      124.78       -2.85      8.70 o 
 -10   8   3        6.66        4.02      7.09 o 
  -9   8   3      129.65       66.67     63.35 o 
  -8   8   3      144.38      190.13     25.30 o 
  -7   8   3       42.52       41.69     14.67 o 
  -6   8   3      260.70      273.72     28.52 o 
  -5   8   3       19.46       24.10     11.73 o 
  -4   8   3        0.38       -1.10      5.85 o 
  -3   8   3      121.60      138.74     16.57 o 
  -2   8   3        1.90        2.47      6.34 o 
  -1   8   3      133.69      128.16     15.86 o 
   0   8   3       18.00       18.53      8.56 o 
   1   8   3      149.16      175.98     17.74 o 
   2   8   3      310.56      331.04     24.03 o 
   3   8   3        1.08        8.29      9.00 o 
   4   8   3      279.34      338.41     33.04 o 
   5   8   3       15.74       31.33     12.04 o 
   6   8   3       45.75       47.78     15.55 o 
   7   8   3       18.28       23.70     12.92 o 
   8   8   3       27.38       44.29     15.56 o 
   9   8   3      244.38      333.77     33.57 o 
  10   8   3       20.17        9.96     15.61 o 
  11   8   3       24.98        8.23     11.75 o 
  12   8   3        5.74        0.85     12.31 o 
 -10   9   3      147.10       -1.38     10.64 o 
  -9   9   3      105.75       21.10     47.46 o 
  -8   9   3      261.03      128.30    195.52 o 
  -7   9   3        2.28        3.54      9.57 o 
  -6   9   3        2.15       -3.04      6.82 o 
  -5   9   3        0.10       -1.01      6.34 o 
  -4   9   3       24.35       17.20     13.98 o 
  -3   9   3        8.55        8.44      8.13 o 
  -2   9   3       15.65       25.41      9.75 o 
  -1   9   3       13.40       15.91     11.55 o 
   0   9   3      210.60      253.80     40.64 o 
   1   9   3       67.39       29.44     33.18 o 
   2   9   3      725.40      511.83    441.52 o 
   3   9   3        9.99        7.20     10.47 o 
   4   9   3      406.76      269.32    187.54 o 
   5   9   3        6.13       -2.67     15.19 o 
   6   9   3       15.02       15.26     14.83 o 
   7   9   3        5.94        3.20     10.23 o 
   8   9   3        0.43       -2.15     10.00 o 
   9   9   3        9.67        2.28     11.83 o 
  -6  10   3        9.20       10.29      9.17 o 
  -5  10   3        0.42       -4.09      7.66 o 
  -4  10   3       10.66       10.87     13.78 o 
  -3  10   3       80.39       32.40     54.06 o 
  -2  10   3       20.49        9.71     17.22 o 
  -1  10   3        0.00       -7.22      8.24 o 
   0  10   3        3.04        2.81      8.81 o 
   1  10   3       56.68       21.74     22.43 o 
   2  10   3       12.93        4.56     12.51 o 
   3  10   3       87.22       64.04     87.81 o 
   4  10   3       19.66       14.36     16.38 o 
 -20   0   4        1.16        4.36     16.73 o 
 -18   0   4        1.13        0.56     13.50 o 
 -16   0   4      474.22      604.35     57.37 o 
 -14   0   4      286.63      248.49     34.94 o 
 -12   0   4      754.42      671.77     28.92 o 
 -10   0   4      484.39      490.03     19.22 o 
  -8   0   4       47.32       40.46      6.38 o 
  -6   0   4       76.86      100.80      7.64 o 
  -4   0   4     1407.19     1263.24     25.02 o 
  -2   0   4       17.14       17.92      3.22 o 
   0   0   4     4947.27     4927.09     56.43 o 
   2   0   4    27092.31    27022.03    102.11 o 
   4   0   4     4632.20     4373.62     58.36 o 
   6   0   4       54.21       32.09      8.15 o 
   8   0   4       74.21       61.76     11.18 o 
  10   0   4       58.16       40.93     11.39 o 
  12   0   4      419.39      405.73     29.39 o 
  14   0   4        2.04        1.82      8.58 o 
  16   0   4       14.01       16.19      9.27 o 
  18   0   4       12.00       10.44     12.31 o 
 -20   1   4        0.21        1.37     11.35 o 
 -19   1   4       68.21       -1.00      7.68 o 
 -18   1   4        1.04       -3.49      9.02 o 
 -17   1   4      139.20      180.33     19.40 o 
 -16   1   4       69.01       77.91     14.08 o 
 -15   1   4      151.92      139.62     16.19 o 
 -14   1   4      351.57      363.61     22.81 o 
 -13   1   4      595.77      610.53     18.52 o 
 -12   1   4       24.46       12.13      4.06 o 
 -11   1   4        0.45        2.01      2.66 o 
 -10   1   4       30.72       22.25      4.11 o 
  -9   1   4      533.45      515.85     13.26 o 
  -8   1   4     5826.88     6095.21     42.48 o 
  -7   1   4     5075.27     5432.38     53.84 o 
  -6   1   4     3922.39     3851.51     46.08 o 
  -5   1   4     3230.05     3065.31     51.22 o 
  -4   1   4     3597.27     3433.40     60.42 o 
  -3   1   4     1719.28     1763.69     24.85 o 
  -2   1   4     5738.85     5776.14     63.08 o 
  -1   1   4     3582.43     3334.42     27.93 o 
   0   1   4       62.46       67.12      4.05 o 
   1   1   4     4119.36     3862.47     99.30 o 
   2   1   4     4005.18     4167.44     59.42 o 
   3   1   4     2549.68     2779.52     26.72 o 
   4   1   4      146.06      136.94      6.18 o 
   5   1   4       16.18        3.10      1.97 o 
   6   1   4      473.95      512.43     16.94 o 
   7   1   4     1691.86     1549.27     30.75 o 
   8   1   4       37.53       22.25      5.74 o 
   9   1   4      606.46      611.54     21.89 o 
  10   1   4      102.84      101.88     10.49 o 
  11   1   4       55.01       51.59      8.83 o 
  12   1   4      126.33      124.08     12.99 o 
  13   1   4      130.61      126.95     13.88 o 
  14   1   4       82.67       95.16     14.98 o 
  15   1   4       11.29       11.15      6.55 o 
  16   1   4       75.41       93.88     14.76 o 
  17   1   4        2.52       -3.55      7.08 o 
  18   1   4       26.79       50.20     12.56 o 
 -20   2   4       98.14        0.28     11.68 o 
 -19   2   4       13.19        8.32      8.81 o 
 -18   2   4      222.06      167.67    169.72 o 
 -17   2   4       37.88       58.43     14.47 o 
 -16   2   4       30.07       43.61     12.02 o 
 -15   2   4      234.59      265.56     22.85 o 
 -14   2   4      840.73      881.04     29.59 o 
 -13   2   4      401.04      415.11     20.16 o 
 -12   2   4        1.90        3.27      4.61 o 
 -11   2   4      123.63      105.43      7.21 o 
 -10   2   4      548.03      546.66     14.16 o 
  -9   2   4      427.66      435.58     11.81 o 
  -8   2   4      695.67      690.97     15.48 o 
  -7   2   4     4058.29     4140.62    117.15 o 
  -6   2   4     2148.70     2075.24     53.31 o 
  -5   2   4    15109.96    16524.13    139.64 o 
  -4   2   4      757.47      778.91     25.57 o 
  -3   2   4        0.40        5.99      2.35 o 
  -2   2   4      555.50      452.12     12.81 o 
  -1   2   4      209.38      196.41      9.22 o 
   0   2   4     1152.19      961.15     19.57 o 
   1   2   4       90.60      103.91      7.72 o 
   2   2   4     8212.62     8077.15     80.53 o 
   3   2   4       31.23       32.54      5.88 o 
   4   2   4    12090.72    12487.47    497.72 o 
   5   2   4      289.04      246.31     11.88 o 
   6   2   4       82.85      114.42      8.93 o 
   7   2   4      491.12      509.24     18.44 o 
   8   2   4      199.61      197.38     12.62 o 
   9   2   4      445.14      471.58     19.76 o 
  10   2   4        5.08        1.67      4.81 o 
  11   2   4      444.05      477.75     21.93 o 
  12   2   4      133.70      138.43     12.15 o 
  13   2   4       56.95       70.22     10.77 o 
  14   2   4        0.25        3.76      5.41 o 
  15   2   4        0.50        1.32      6.73 o 
  16   2   4       18.74       19.54      9.09 o 
  17   2   4       44.96       48.61     11.99 o 
  18   2   4        6.24        9.20      8.93 o 
 -19   3   4       51.90       23.76     18.72 o 
 -18   3   4       22.17        6.29     15.20 o 
 -17   3   4      214.56      212.81     21.88 o 
 -16   3   4      445.50      504.58     31.18 o 
 -15   3   4       23.43       18.03      9.33 o 
 -14   3   4      164.91      152.22     14.10 o 
 -13   3   4      513.84      552.50     24.27 o 
 -12   3   4        2.73        0.14      4.59 o 
 -11   3   4        2.88        3.54      5.51 o 
 -10   3   4      400.69      383.44     21.48 o 
  -9   3   4        2.95        0.22      5.40 o 
  -8   3   4       28.29       37.19     10.15 o 
  -7   3   4      196.98      192.98     17.10 o 
  -6   3   4     1317.03     1309.11     49.42 o 
  -5   3   4      262.97      292.94     19.30 o 
  -4   3   4     2615.71     2394.49     56.31 o 
  -3   3   4      245.65      204.43      7.72 o 
  -2   3   4     1427.61     1304.62     25.85 o 
  -1   3   4     2182.08     2049.22     34.40 o 
   0   3   4      163.66      226.23     12.96 o 
   1   3   4       71.28       85.66      7.97 o 
   2   3   4      897.55      809.46     22.57 o 
   3   3   4     3001.03     3561.20     48.28 o 
   4   3   4      116.43       95.28      9.61 o 
   5   3   4      399.76      492.48     23.58 o 
   6   3   4       34.08       13.55      4.93 o 
   7   3   4        5.57        5.01      4.60 o 
   8   3   4       44.54       43.79      8.00 o 
   9   3   4      107.18       89.44     10.46 o 
  10   3   4       40.51       47.35      8.41 o 
  11   3   4      916.93     1005.86     28.85 o 
  12   3   4       33.54       37.65      7.98 o 
  13   3   4      249.75      238.53     18.52 o 
  14   3   4      686.27      820.43     34.26 o 
  15   3   4       22.88       22.10      8.99 o 
  16   3   4      347.94      475.97     28.53 o 
  17   3   4       46.42       55.21     13.07 o 
  18   3   4       26.28       29.41     15.55 o 
 -19   4   4        0.90       -2.35     11.09 o 
 -18   4   4        2.84        2.92     10.40 o 
 -17   4   4      156.18       60.11     73.89 o 
 -16   4   4      234.79      313.67     31.78 o 
 -15   4   4        9.98       32.41     14.10 o 
 -14   4   4      450.04      528.77     29.66 o 
 -13   4   4       19.67       10.89     11.13 o 
 -12   4   4      418.67      420.19     50.34 o 
 -11   4   4        6.35        3.73      8.20 o 
 -10   4   4        0.01        2.78      6.30 o 
  -9   4   4       22.44       23.06      9.62 o 
  -8   4   4      165.50      156.86     17.84 o 
  -7   4   4      553.69      576.17     45.84 o 
  -6   4   4      419.29      399.24     25.09 o 
  -5   4   4     1623.50     1720.44     49.02 o 
  -4   4   4      147.71      168.88      9.38 o 
  -3   4   4     3833.11     4007.42     95.02 o 
  -2   4   4        8.81        8.04      4.44 o 
  -1   4   4      121.48      154.81      9.57 o 
   0   4   4      344.76      363.43     13.71 o 
   1   4   4      414.41      440.61     15.53 o 
   2   4   4     2958.59     3311.13     42.94 o 
   3   4   4      176.29      192.70     11.46 o 
   4   4   4     1290.57     1404.40     29.98 o 
   5   4   4       89.44       90.45      9.17 o 
   6   4   4      837.39      830.92     24.99 o 
   7   4   4      244.83      228.60     14.40 o 
   8   4   4       51.44       48.79      8.91 o 
   9   4   4        0.02        2.18      4.68 o 
  10   4   4       39.70       35.06      8.34 o 
  11   4   4      132.28      166.29     17.89 o 
  12   4   4        3.05       11.52      7.74 o 
  13   4   4      270.79      296.86     25.03 o 
  14   4   4       20.19       12.94     10.30 o 
  15   4   4       11.54       23.87     10.85 o 
  16   4   4       33.72       32.26     16.95 o 
  17   4   4        3.16       -1.83     12.67 o 
 -18   5   4        9.88       -1.08     10.49 o 
 -17   5   4       43.52       22.75     36.77 o 
 -16   5   4      253.40      125.65    152.98 o 
 -15   5   4       72.26      114.33     22.05 o 
 -14   5   4       11.02       23.84     12.32 o 
 -13   5   4        7.82       26.23     11.78 o 
 -12   5   4       93.96       86.85     19.13 o 
 -11   5   4       12.22       14.62      9.36 o 
 -10   5   4      437.10      434.39     31.96 o 
  -9   5   4       40.79       36.29     12.97 o 
  -8   5   4     2529.63     2678.89     72.82 o 
  -7   5   4      272.64      269.63     24.10 o 
  -6   5   4      466.35      415.73     31.64 o 
  -5   5   4      278.55      262.14     22.32 o 
  -4   5   4      744.39      753.83     50.13 o 
  -3   5   4       31.53       24.95      6.39 o 
  -2   5   4      416.38      456.18     19.28 o 
  -1   5   4       33.53       29.60      6.16 o 
   0   5   4        5.14        7.09      3.90 o 
   1   5   4       13.42        3.89      4.41 o 
   2   5   4       19.78       11.92      5.57 o 
   3   5   4      155.86      162.02     13.30 o 
   4   5   4       32.74       45.72      8.01 o 
   5   5   4      240.64      220.87     14.07 o 
   6   5   4       75.37       76.32      9.89 o 
   7   5   4      364.91      398.45     19.47 o 
   8   5   4      473.44      441.36     25.93 o 
   9   5   4      223.76      233.43     20.56 o 
  10   5   4      786.57      827.63     37.23 o 
  11   5   4        0.48        2.15      7.24 o 
  12   5   4      170.33      177.49     24.34 o 
  13   5   4      105.68       98.57     22.60 o 
  14   5   4       13.29       25.62     13.73 o 
  15   5   4        7.11       -6.42     11.52 o 
  16   5   4        1.90        8.62     12.14 o 
 -17   6   4        0.76        4.66     10.83 o 
 -16   6   4       53.47       20.44     43.73 o 
 -15   6   4       12.48        7.17     11.39 o 
 -14   6   4      164.58       65.09     75.44 o 
 -13   6   4       15.09       25.93     12.97 o 
 -12   6   4      211.33      183.55     24.34 o 
 -11   6   4      402.45      400.66     33.58 o 
 -10   6   4       95.90       70.59     17.60 o 
  -9   6   4      241.78      302.70     28.21 o 
  -8   6   4       38.93       44.80     13.72 o 
  -7   6   4      118.80      154.29     20.06 o 
  -6   6   4      163.64      174.48     21.04 o 
  -5   6   4      261.15      247.91     23.80 o 
  -4   6   4      397.37      345.77     26.59 o 
  -3   6   4       68.53       46.12     12.55 o 
  -2   6   4       18.82       11.63      5.41 o 
  -1   6   4       15.50        8.89      4.77 o 
   0   6   4       32.93       21.62      6.28 o 
   1   6   4      584.67      609.12     25.52 o 
   2   6   4       28.18       38.29      8.67 o 
   3   6   4      227.94      276.71     18.44 o 
   4   6   4      133.25      173.61     15.58 o 
   5   6   4        0.01        3.96      5.15 o 
   6   6   4        5.90       17.06     10.62 o 
   7   6   4      207.77      210.84     23.46 o 
   8   6   4      339.89      360.76     43.03 o 
   9   6   4      392.77      402.51     33.04 o 
  10   6   4        8.86       12.39     10.67 o 
  11   6   4      314.93      334.89     32.96 o 
  12   6   4        0.93       -2.05      9.32 o 
  13   6   4        8.12       16.16     12.95 o 
  14   6   4        4.57       -1.30     10.90 o 
  15   6   4        0.07        5.50     14.83 o 
 -15   7   4      162.50       93.56    123.11 o 
 -14   7   4       29.56        4.99     12.94 o 
 -13   7   4      123.00       -1.21      8.07 o 
 -12   7   4       48.65       -5.56      9.17 o 
 -11   7   4       36.12       57.61     17.20 o 
 -10   7   4       64.35       75.42     21.23 o 
  -9   7   4       24.19       25.13     11.71 o 
  -8   7   4       55.28       63.50     16.59 o 
  -7   7   4       67.43       73.77     17.74 o 
  -6   7   4      377.10      378.23     31.05 o 
  -5   7   4      111.68      104.43     18.88 o 
  -4   7   4     1774.39     1855.75     64.87 o 
  -3   7   4       10.75       12.17      7.48 o 
  -2   7   4      137.83      115.26     14.39 o 
  -1   7   4       33.37       20.71      8.22 o 
   0   7   4       92.83       87.35     11.42 o 
   1   7   4      315.50      322.86     18.38 o 
   2   7   4      410.37      439.42     24.04 o 
   3   7   4      423.98      472.76     25.19 o 
   4   7   4      253.50      265.20     25.44 o 
   5   7   4      590.51      660.76     64.19 o 
   6   7   4      176.69      148.13     20.73 o 
   7   7   4      423.95      475.57     35.94 o 
   8   7   4        8.20       10.26      9.75 o 
   9   7   4        9.98       10.74      9.72 o 
  10   7   4       66.62       71.73     19.72 o 
  11   7   4        2.15        2.77      8.04 o 
  12   7   4       16.63        7.78     12.02 o 
  13   7   4        0.19        9.40     13.42 o 
 -13   8   4       23.05        1.61     10.44 o 
 -12   8   4      112.24        2.06     10.11 o 
 -11   8   4        8.18       -2.58      8.41 o 
 -10   8   4       49.35       -5.92      6.38 o 
  -9   8   4       36.60       29.88     28.19 o 
  -8   8   4       14.36        7.28      9.99 o 
  -7   8   4       21.69       19.66     11.27 o 
  -6   8   4       51.03       69.95     18.06 o 
  -5   8   4        9.60       20.41     10.56 o 
  -4   8   4       67.49       54.97     12.54 o 
  -3   8   4      119.74      102.16     16.06 o 
  -2   8   4      115.06      131.60     15.88 o 
  -1   8   4        0.03        0.11      6.15 o 
   0   8   4      199.07      231.30     20.35 o 
   1   8   4        7.30       12.50      7.48 o 
   2   8   4        3.17        6.02      7.22 o 
   3   8   4        2.96        2.95      7.79 o 
   4   8   4        8.43       11.46      9.64 o 
   5   8   4       17.13       14.57     10.17 o 
   6   8   4       17.37       23.90     12.17 o 
   7   8   4        2.88        1.82      9.41 o 
   8   8   4       59.67       62.21     17.90 o 
   9   8   4        7.58       14.14     10.71 o 
  10   8   4        7.71        5.44     11.17 o 
  11   8   4       22.42       13.98     20.53 o 
 -10   9   4        1.67       -1.81     10.74 o 
  -9   9   4       71.13        0.24     10.21 o 
  -8   9   4       33.62       14.13     19.54 o 
  -7   9   4      171.28       62.94     96.39 o 
  -6   9   4        9.51       -5.43      5.43 o 
  -5   9   4       39.35       12.52     14.81 o 
  -4   9   4       20.15        8.33      7.27 o 
  -3   9   4      185.43      134.44     70.56 o 
  -2   9   4       39.07       25.64     11.46 o 
  -1   9   4      362.09      428.02     34.69 o 
   0   9   4        3.30       -6.47      8.50 o 
   1   9   4      493.45      318.41    292.19 o 
   2   9   4       24.09       15.95     13.43 o 
   3   9   4      122.63       55.36     73.33 o 
   4   9   4        0.54       -2.60      7.26 o 
   5   9   4        7.59       -2.60      9.37 o 
   6   9   4       27.14       30.88     14.55 o 
   7   9   4        9.23       27.62     13.15 o 
   8   9   4       50.50      101.75     28.83 o 
  -5  10   4       40.12       31.76     22.18 o 
  -4  10   4       59.15       35.10     27.72 o 
  -3  10   4        4.66       -5.33     16.94 o 
  -2  10   4      100.68       61.96     94.63 o 
  -1  10   4        9.62        3.76      9.78 o 
   0  10   4       87.40       55.08     58.56 o 
   1  10   4        0.14       -0.70      9.12 o 
   2  10   4        2.02        5.65     10.69 o 
   3  10   4        0.11       -5.32      9.47 o 
   4  10   4       23.62        5.93     20.39 o 
 -19   0   5       41.36       -1.83      9.70 o 
 -17   0   5       81.62      134.42     30.23 o 
 -15   0   5      381.28      433.03     33.40 o 
 -13   0   5      142.92      141.96     13.26 o 
 -11   0   5      195.89      195.88     13.54 o 
  -9   0   5       28.88       28.15      6.18 o 
  -7   0   5        6.52        7.19      4.77 o 
  -5   0   5     1727.55     1559.30     37.34 o 
  -3   0   5     8505.13     8007.01     66.51 o 
  -1   0   5     4321.52     4116.72     50.01 o 
   1   0   5      954.03      860.14     16.96 o 
   3   0   5     9186.16     9388.50    165.27 o 
   5   0   5     6653.66     6935.99     82.76 o 
   7   0   5     2400.68     2975.51     61.45 o 
   9   0   5       23.34       18.80     10.48 o 
  11   0   5      254.36      215.03     21.76 o 
  13   0   5      369.74      391.90     31.26 o 
  15   0   5      463.63      554.21     42.11 o 
  17   0   5      223.65      308.68     26.21 o 
 -20   1   5        6.74        2.31     10.49 o 
 -19   1   5      112.67        5.46     10.19 o 
 -18   1   5        6.27       13.08     11.63 o 
 -17   1   5        2.18       11.59      8.42 o 
 -16   1   5       73.42       62.21     13.37 o 
 -15   1   5       63.84       41.74     11.20 o 
 -14   1   5       17.04        8.76      5.75 o 
 -13   1   5       60.86       68.41      7.76 o 
 -12   1   5        0.22       -0.81      3.32 o 
 -11   1   5        1.01        3.23      2.86 o 
 -10   1   5       14.52        9.50      3.00 o 
  -9   1   5       66.00       60.98      5.43 o 
  -8   1   5       63.47       42.20      5.13 o 
  -7   1   5      777.94      760.91     14.95 o 
  -6   1   5      690.30      615.77     12.51 o 
  -5   1   5      420.61      370.84     14.77 o 
  -4   1   5     2912.51     2799.23     68.82 o 
  -3   1   5     1577.68     1455.83     32.42 o 
  -2   1   5      451.30      318.36      9.43 o 
  -1   1   5     2008.92     1648.68     15.56 o 
   0   1   5     2243.01     2269.38     21.40 o 
   1   1   5     2025.94     1806.95     34.97 o 
   2   1   5      222.09      264.16      9.33 o 
   3   1   5     3034.78     3001.39     28.32 o 
   4   1   5     2306.06     2344.31     25.73 o 
   5   1   5     1325.14     1334.33     19.21 o 
   6   1   5     1156.90     1204.38     26.54 o 
   7   1   5       37.71       56.59      7.57 o 
   8   1   5      362.33      337.44     16.18 o 
   9   1   5      132.80      109.36     10.72 o 
  10   1   5      220.87      230.77     15.21 o 
  11   1   5       87.16       87.22     11.79 o 
  12   1   5      208.42      255.34     17.67 o 
  13   1   5        0.65        0.49      5.69 o 
  14   1   5       16.38       15.10      7.33 o 
  15   1   5        3.06        2.29      8.41 o 
  16   1   5      211.46      262.24     18.28 o 
  17   1   5       45.23       55.60     13.10 o 
  18   1   5        4.70        5.10      8.28 o 
 -20   2   5       24.04        9.37     12.77 o 
 -19   2   5        7.75       -1.05      9.42 o 
 -18   2   5        1.60        1.86      8.13 o 
 -17   2   5       68.85       74.66     15.39 o 
 -16   2   5        3.23        3.18      6.84 o 
 -15   2   5       40.47       29.56     10.41 o 
 -14   2   5       31.50       24.17      7.97 o 
 -13   2   5      801.45      832.07     24.21 o 
 -12   2   5        3.60       -0.51      3.86 o 
 -11   2   5      903.39      883.05     23.15 o 
 -10   2   5       45.40       40.93      5.17 o 
  -9   2   5     1255.28     1163.75     18.94 o 
  -8   2   5      244.61      226.09      8.00 o 
  -7   2   5      114.38       89.05      8.11 o 
  -6   2   5       85.93       85.16      5.32 o 
  -5   2   5      290.38      326.57      9.51 o 
  -4   2   5     2819.56     3042.88     58.78 o 
  -3   2   5      449.96      431.90     11.97 o 
  -2   2   5      436.17      382.85     12.91 o 
  -1   2   5     1395.14     1361.93     20.36 o 
   0   2   5      531.77      585.32     16.85 o 
   1   2   5      386.70      386.75     13.97 o 
   2   2   5     2823.98     3244.63     60.61 o 
   3   2   5       69.51       57.52      7.83 o 
   4   2   5      157.18      174.51     11.60 o 
   5   2   5     2105.74     2166.92     40.20 o 
   6   2   5      173.71      173.15     11.03 o 
   7   2   5     1206.20     1198.67     28.85 o 
   8   2   5       28.98       28.05      6.48 o 
   9   2   5     1031.83     1088.98     30.34 o 
  10   2   5      454.47      503.57     22.12 o 
  11   2   5     1011.63     1118.16     33.64 o 
  12   2   5      728.51      801.83     29.96 o 
  13   2   5       26.93       39.23     10.62 o 
  14   2   5        8.11        7.73      6.12 o 
  15   2   5        2.56        4.39      7.13 o 
  16   2   5       12.15       12.52      8.17 o 
  17   2   5        4.53        5.74      8.04 o 
  18   2   5        1.28       -1.42      7.59 o 
 -19   3   5        0.14       -7.86      7.86 o 
 -18   3   5        1.14        4.57      9.36 o 
 -17   3   5        5.37       10.13      8.43 o 
 -16   3   5       59.11       74.18     15.42 o 
 -15   3   5      138.14      145.47     14.55 o 
 -14   3   5        5.26        7.58      6.30 o 
 -13   3   5       68.16       60.74     10.45 o 
 -12   3   5      424.27      371.56     19.63 o 
 -11   3   5       90.73       92.41     10.96 o 
 -10   3   5      262.35      299.65     18.87 o 
  -9   3   5      218.19      211.40     19.23 o 
  -8   3   5     1237.54     1186.70     41.79 o 
  -7   3   5      484.37      438.07     24.79 o 
  -6   3   5      166.31      179.82     20.39 o 
  -5   3   5     2071.75     2148.76    108.90 o 
  -4   3   5       77.93       82.05      5.14 o 
  -3   3   5      255.61      244.58     15.36 o 
  -2   3   5      183.40      161.30     11.36 o 
  -1   3   5        0.24        2.82      2.57 o 
   0   3   5     1491.28     1617.20     30.26 o 
   1   3   5      691.67      697.95     20.83 o 
   2   3   5      378.35      362.34     15.74 o 
   3   3   5     1437.61     1458.72     32.17 o 
   4   3   5       78.82      110.80     10.13 o 
   5   3   5     2421.59     2324.65    106.21 o 
   6   3   5       13.69       15.65      5.61 o 
   7   3   5     1467.91     1509.13     38.52 o 
   8   3   5     1863.42     2005.30     84.42 o 
   9   3   5        0.33       -2.98      4.82 o 
  10   3   5     1764.26     1906.71     55.08 o 
  11   3   5      328.84      322.03     17.45 o 
  12   3   5       45.62       46.74      8.99 o 
  13   3   5      429.82      460.23     25.69 o 
  14   3   5      119.86      148.87     16.48 o 
  15   3   5      300.62      357.48     24.28 o 
  16   3   5        0.83        4.43      8.26 o 
  17   3   5        2.41        9.25      8.66 o 
 -19   4   5       12.84       15.14     12.84 o 
 -18   4   5       16.75        8.41     11.95 o 
 -17   4   5       31.78       24.47     18.14 o 
 -16   4   5       32.42       38.26     15.59 o 
 -15   4   5      123.66      153.95     18.11 o 
 -14   4   5       18.74       20.12      8.90 o 
 -13   4   5      406.14      385.70     31.60 o 
 -12   4   5       71.73       65.14     16.12 o 
 -11   4   5      316.93      220.48     23.07 o 
 -10   4   5       77.58       54.97     13.76 o 
  -9   4   5       19.98        9.20      7.95 o 
  -8   4   5      338.31      281.47     23.00 o 
  -7   4   5      313.56      304.27     23.16 o 
  -6   4   5     3506.95     3533.58    131.19 o 
  -5   4   5       22.98       15.43      7.35 o 
  -4   4   5      661.63      644.39     45.77 o 
  -3   4   5      145.91      130.45      9.67 o 
  -2   4   5        5.38        7.41      3.34 o 
  -1   4   5       17.23        7.04      2.98 o 
   0   4   5      448.86      518.91     16.62 o 
   1   4   5       11.58       12.53      4.21 o 
   2   4   5     1372.02     1488.74     29.73 o 
   3   4   5     1453.41     1500.20     30.95 o 
   4   4   5        0.47        1.26      3.52 o 
   5   4   5        1.22        0.10      3.67 o 
   6   4   5     1097.39     1112.73     35.01 o 
   7   4   5        1.03        0.47      4.53 o 
   8   4   5     1022.29     1024.75     32.28 o 
   9   4   5      225.64      196.57     14.77 o 
  10   4   5       74.87       76.01     11.74 o 
  11   4   5      103.37      137.54     25.59 o 
  12   4   5      255.18      355.21     26.22 o 
  13   4   5       37.87       66.77     15.58 o 
  14   4   5       17.42       28.16     11.70 o 
  15   4   5       84.37      101.89     20.13 o 
  16   4   5        0.01        2.68      9.29 o 
 -18   5   5       24.02        2.48     14.98 o 
 -17   5   5       16.69       13.92     16.31 o 
 -16   5   5      132.18       36.40     56.53 o 
 -15   5   5      108.61      131.54     17.67 o 
 -14   5   5      382.01      372.14     33.90 o 
 -13   5   5       47.99       43.63     15.41 o 
 -12   5   5      208.34      188.97     23.30 o 
 -11   5   5       87.52       54.22     15.28 o 
 -10   5   5      100.70       86.78     17.82 o 
  -9   5   5       36.85       32.74     12.07 o 
  -8   5   5      344.13      344.60     27.26 o 
  -7   5   5       24.85       37.73     11.78 o 
  -6   5   5       19.93       11.14      8.72 o 
  -5   5   5       45.57       39.17     11.26 o 
  -4   5   5      125.49      114.39     15.50 o 
  -3   5   5     1840.68     1918.82     43.54 o 
  -2   5   5      670.78      714.91     21.58 o 
  -1   5   5     4138.92     4375.19     96.75 o 
   0   5   5      115.73       89.45     10.25 o 
   1   5   5      191.00      190.98     11.99 o 
   2   5   5       10.36       10.56      4.36 o 
   3   5   5       10.50       11.25      4.97 o 
   4   5   5      302.46      333.39     16.83 o 
   5   5   5       49.18       51.07      9.06 o 
   6   5   5      494.69      511.44     21.69 o 
   7   5   5      470.66      430.31     20.62 o 
   8   5   5      289.50      282.14     17.49 o 
   9   5   5        0.21        5.02      6.87 o 
  10   5   5      163.14      149.42     17.30 o 
  11   5   5      142.31      173.66     19.10 o 
  12   5   5      153.15      153.14     23.73 o 
  13   5   5       12.24       10.65     10.11 o 
  14   5   5       20.14       40.46     18.59 o 
  15   5   5        6.98       26.42     15.11 o 
  16   5   5        4.97        4.64     15.75 o 
 -17   6   5       56.35       17.71     49.35 o 
 -16   6   5       12.82        5.84     10.81 o 
 -15   6   5        5.66       -2.21      9.17 o 
 -14   6   5       77.92       58.37     48.86 o 
 -13   6   5       55.76       43.55     15.47 o 
 -12   6   5      129.71      173.50     23.61 o 
 -11   6   5       80.47       63.50     18.21 o 
 -10   6   5        2.30       -5.19      5.90 o 
  -9   6   5       12.78       15.43     10.06 o 
  -8   6   5      416.04      406.58     31.78 o 
  -7   6   5       63.42       53.02     14.45 o 
  -6   6   5      224.28      180.04     21.06 o 
  -5   6   5      271.46      313.58     26.84 o 
  -4   6   5      696.82      705.92     37.82 o 
  -3   6   5        1.74       -4.58      4.58 o 
  -2   6   5     3028.10     3250.56     73.45 o 
  -1   6   5      143.62      141.33     11.79 o 
   0   6   5     1248.37     1296.50     32.68 o 
   1   6   5       45.56       36.01      8.89 o 
   2   6   5      471.48      498.80     27.33 o 
   3   6   5      191.08      228.21     18.79 o 
   4   6   5        8.28       10.15      6.41 o 
   5   6   5      105.09      134.25     14.09 o 
   6   6   5      120.60      117.02     14.00 o 
   7   6   5        4.64       10.79      8.79 o 
   8   6   5       43.69       36.38     13.35 o 
   9   6   5       45.62       41.13     14.67 o 
  10   6   5       48.86       66.80     26.29 o 
  11   6   5        0.82       12.98     11.90 o 
  12   6   5      115.45       45.82     67.70 o 
  13   6   5        1.75       -0.33      9.77 o 
  14   6   5        5.59       13.62     12.33 o 
 -15   7   5        1.64        3.02     10.63 o 
 -14   7   5      267.41       91.62    128.17 o 
 -13   7   5       35.61       -4.67      6.94 o 
 -12   7   5       27.06       -0.81      8.51 o 
 -11   7   5       59.95       78.68     19.02 o 
 -10   7   5       10.21        6.89      8.85 o 
  -9   7   5        6.79       -3.42      7.44 o 
  -8   7   5        5.36        8.47      8.60 o 
  -7   7   5      238.12      245.45     26.00 o 
  -6   7   5        4.03       13.52      9.89 o 
  -5   7   5      212.69      175.07     22.01 o 
  -4   7   5      736.41      788.50     43.06 o 
  -3   7   5      175.71      160.12     16.83 o 
  -2   7   5      234.65      239.20     19.61 o 
  -1   7   5        1.15        3.98      6.28 o 
   0   7   5       67.37       72.35     10.89 o 
   1   7   5       80.62       82.98     11.05 o 
   2   7   5      208.80      278.24     19.82 o 
   3   7   5       26.09       28.02      8.65 o 
   4   7   5      286.14      296.28     21.01 o 
   5   7   5       46.21       66.50     16.00 o 
   6   7   5      146.17      137.89     20.24 o 
   7   7   5       37.83       51.57     16.18 o 
   8   7   5      111.34      121.29     21.78 o 
   9   7   5       16.22       24.81     12.47 o 
  10   7   5       57.88       49.71     17.19 o 
  11   7   5        5.61        0.78     10.81 o 
  12   7   5       19.29        2.20     11.58 o 
  13   7   5       29.64       16.84     19.83 o 
 -13   8   5        1.38       -5.42     10.81 o 
 -12   8   5       25.41       -5.18      8.91 o 
 -11   8   5       17.39       -2.86      8.67 o 
 -10   8   5       20.93       -2.66      5.79 o 
  -9   8   5       88.52       11.53     14.20 o 
  -8   8   5        9.57       10.67     10.43 o 
  -7   8   5       96.36      137.29     22.50 o 
  -6   8   5      332.22      336.60     31.47 o 
  -5   8   5       60.48       68.82     14.62 o 
  -4   8   5      681.55      770.11     43.05 o 
  -3   8   5      168.98      209.34     20.17 o 
  -2   8   5      127.55      150.43     17.25 o 
  -1   8   5       13.96       -3.57      6.54 o 
   0   8   5      383.23      386.71     31.23 o 
   1   8   5      204.75      259.82     21.76 o 
   2   8   5       78.63       63.01     17.44 o 
   3   8   5       57.25       83.76     18.39 o 
   4   8   5        0.94       12.27     10.33 o 
   5   8   5        0.68       -4.55      7.00 o 
   6   8   5      108.99      131.28     20.98 o 
   7   8   5       90.41      120.78     21.95 o 
   8   8   5      180.43      223.75     28.17 o 
   9   8   5      460.59      584.79     44.34 o 
  10   8   5       16.93       10.90     13.12 o 
  11   8   5      177.35       76.23     91.47 o 
 -10   9   5      248.73        0.27     10.89 o 
  -9   9   5       22.94       -0.81     10.15 o 
  -8   9   5       55.31       12.26     41.27 o 
  -7   9   5        7.25       -2.81      6.95 o 
  -6   9   5      106.64       54.90     48.87 o 
  -5   9   5       11.23        6.09      6.42 o 
  -4   9   5      106.32       69.34     46.33 o 
  -3   9   5       11.10       18.45      9.71 o 
  -2   9   5        0.79        2.43      7.18 o 
  -1   9   5        7.92       12.35      8.17 o 
   0   9   5       26.52       16.65     18.98 o 
   1   9   5       36.69       19.70     22.85 o 
   2   9   5      100.98       48.77     55.12 o 
   3   9   5        1.50       -2.67      7.60 o 
   4   9   5       28.21       12.74     27.70 o 
   5   9   5        1.66       -9.16      9.16 o 
   6   9   5       36.86       30.09     23.06 o 
   7   9   5       41.74       54.90     17.79 o 
   8   9   5      169.01      285.82     32.90 o 
  -5  10   5        7.79       -0.53      8.77 o 
  -4  10   5      149.57       99.50     69.78 o 
  -3  10   5      168.51       80.81    111.29 o 
  -2  10   5       47.30       21.41     27.42 o 
  -1  10   5       43.30       26.10     29.18 o 
   0  10   5        0.87       -3.04     10.14 o 
   1  10   5        0.18        1.52      9.49 o 
   2  10   5       14.61        7.90     15.47 o 
   3  10   5       44.59       31.40     35.86 o 
 -20   0   6       22.50        3.66     17.01 o 
 -18   0   6       21.05       28.68     19.40 o 
 -16   0   6       20.69       41.48     20.81 o 
 -14   0   6      554.87      593.59     25.75 o 
 -12   0   6      142.15      141.28     13.56 o 
 -10   0   6      822.96      804.01     25.41 o 
  -8   0   6     5259.99     5342.08     58.92 o 
  -6   0   6     8499.27     8238.64     95.23 o 
  -4   0   6     4034.35     3935.79     53.45 o 
  -2   0   6     4447.84     4618.02     58.07 o 
   0   0   6       22.33       22.33      5.72 o 
   2   0   6     2035.61     2163.57     30.89 o 
   4   0   6     1658.53     1502.60     26.88 o 
   6   0   6     1470.98     1518.44     43.01 o 
   8   0   6      184.35      152.17     16.50 o 
  10   0   6      459.13      477.78     30.06 o 
  12   0   6      717.68      811.17     85.35 o 
  14   0   6      438.15      522.19     37.62 o 
  16   0   6      201.85      237.59     28.68 o 
  18   0   6        7.97       15.05     10.29 o 
 -20   1   6      203.80      107.98    153.13 o 
 -19   1   6      110.34       66.86     55.75 o 
 -18   1   6      133.96      174.11     25.10 o 
 -17   1   6       16.82       13.39     11.43 o 
 -16   1   6       53.55       65.25     13.44 o 
 -15   1   6       75.81       83.47     11.40 o 
 -14   1   6       93.34       72.35      9.44 o 
 -13   1   6        2.86        3.67      4.85 o 
 -12   1   6       17.74       17.89      4.87 o 
 -11   1   6      305.54      276.40     11.37 o 
 -10   1   6       62.53       53.25      5.77 o 
  -9   1   6       23.66       25.28      4.23 o 
  -8   1   6      265.78      211.77      8.69 o 
  -7   1   6     1892.56     1823.50     23.07 o 
  -6   1   6     1225.63     1298.66     33.76 o 
  -5   1   6     1862.86     1741.86     37.44 o 
  -4   1   6     2135.46     2483.37     33.62 o 
  -3   1   6       78.39       64.84      4.78 o 
  -2   1   6      343.49      290.39      9.68 o 
  -1   1   6       39.50       24.77      2.52 o 
   0   1   6     2134.68     1899.93     46.73 o 
   1   1   6      249.72      237.65      9.30 o 
   2   1   6      478.87      491.25     11.91 o 
   3   1   6     2177.42     2267.68     26.23 o 
   4   1   6     2019.44     2036.89     25.59 o 
   5   1   6     1252.81     1603.85     22.87 o 
   6   1   6      569.15      519.91     12.57 o 
   7   1   6     2598.20     2772.33     43.65 o 
   8   1   6      234.64      230.45     14.10 o 
   9   1   6      140.82      128.64     11.63 o 
  10   1   6      456.69      482.89     21.84 o 
  11   1   6       11.26        3.46      5.25 o 
  12   1   6      359.75      386.65     21.56 o 
  13   1   6       14.18       22.47      8.03 o 
  14   1   6        2.83       14.40      7.46 o 
  15   1   6       37.01       46.55     11.40 o 
  16   1   6        1.18        2.04      6.50 o 
  17   1   6       23.98       34.58     10.85 o 
 -20   2   6       92.42       42.37     68.41 o 
 -19   2   6        9.81        6.29      9.73 o 
 -18   2   6       66.07       94.26     17.12 o 
 -17   2   6      151.94      194.52     20.35 o 
 -16   2   6        4.41        4.90      7.38 o 
 -15   2   6        0.15        8.49      6.08 o 
 -14   2   6      915.62     1015.20     28.04 o 
 -13   2   6      640.90      621.33     21.43 o 
 -12   2   6      987.80     1019.54     26.19 o 
 -11   2   6      415.91      418.46     16.58 o 
 -10   2   6      655.46      624.04     15.14 o 
  -9   2   6      914.73      872.84     16.75 o 
  -8   2   6      171.82      174.64      7.42 o 
  -7   2   6      610.98      630.18     14.24 o 
  -6   2   6       31.13       28.64      3.93 o 
  -5   2   6     1509.71     1643.29     45.02 o 
  -4   2   6       70.17       94.77      8.26 o 
  -3   2   6     2318.55     2219.84     28.68 o 
  -2   2   6     1343.14     1317.57     22.49 o 
  -1   2   6      197.41      217.93      8.71 o 
   0   2   6     2633.04     2511.32     34.13 o 
   1   2   6      843.98      748.57     19.97 o 
   2   2   6     5857.74     5929.83    196.81 o 
   3   2   6       61.05      130.86     69.69 o 
   4   2   6       97.43       75.30      6.93 o 
   5   2   6      549.25      543.86     16.17 o 
   6   2   6       10.71       11.81      3.45 o 
   7   2   6       30.39       31.71      6.74 o 
   8   2   6      676.90      662.65     23.60 o 
   9   2   6      739.32      736.24     25.93 o 
  10   2   6      673.56      719.75     26.92 o 
  11   2   6      372.92      437.98     22.34 o 
  12   2   6        0.08       -2.27      5.46 o 
  13   2   6       24.60       26.27      8.65 o 
  14   2   6        0.01        3.41      7.66 o 
  15   2   6        1.04       -2.28      6.27 o 
  16   2   6      125.98      144.33     17.46 o 
  17   2   6      103.49      156.47     18.49 o 
 -19   3   6       25.81       17.96     10.62 o 
 -18   3   6      461.57      451.84    228.87 o 
 -17   3   6        8.60       12.19      9.29 o 
 -16   3   6      129.38      160.30     18.54 o 
 -15   3   6      149.54      162.95     15.05 o 
 -14   3   6       22.09       28.33      8.07 o 
 -13   3   6        0.37        7.31      6.30 o 
 -12   3   6       11.62        5.09      5.00 o 
 -11   3   6      449.19      468.51     21.00 o 
 -10   3   6       27.15       28.65      8.16 o 
  -9   3   6      323.30      300.91     22.85 o 
  -8   3   6        5.12        7.72      5.98 o 
  -7   3   6       14.10       17.55      7.39 o 
  -6   3   6      610.24      657.25     29.39 o 
  -5   3   6      137.40      114.63      6.85 o 
  -4   3   6       32.16       15.06      3.90 o 
  -3   3   6      964.98      979.47     26.42 o 
  -2   3   6       14.78       12.78      4.13 o 
  -1   3   6      465.76      427.11     13.85 o 
   0   3   6      608.37      630.69     19.70 o 
   1   3   6      653.35      731.13     21.96 o 
   2   3   6      779.43      717.05     27.46 o 
   3   3   6        2.01       -2.47      3.19 o 
   4   3   6      749.10      718.21     24.52 o 
   5   3   6       45.87       39.02      7.78 o 
   6   3   6     1697.20     1630.90     39.73 o 
   7   3   6      562.16      585.71     33.65 o 
   8   3   6        5.99        3.37      5.66 o 
   9   3   6      200.75      177.76     16.92 o 
  10   3   6      105.41      124.56     16.71 o 
  11   3   6       76.71       89.08     17.71 o 
  12   3   6       84.08       87.24     11.90 o 
  13   3   6       97.62       87.25     14.56 o 
  14   3   6        2.98        5.04      7.21 o 
  15   3   6        0.91        7.57      7.74 o 
  16   3   6       14.38       18.86      9.57 o 
  17   3   6        0.11        2.38      8.55 o 
 -19   4   6       45.61       21.05     34.94 o 
 -18   4   6       17.37        6.45     11.55 o 
 -17   4   6      344.19      259.14    246.98 o 
 -16   4   6       13.80        3.98      9.41 o 
 -15   4   6      475.72      536.55     31.08 o 
 -14   4   6        8.22        9.54      7.85 o 
 -13   4   6      203.93      171.37     17.50 o 
 -12   4   6       28.81       28.54     12.43 o 
 -11   4   6        2.05        4.44      6.90 o 
 -10   4   6      113.56       77.88     16.45 o 
  -9   4   6      635.75      597.19     43.94 o 
  -8   4   6     1437.38     1408.91     49.60 o 
  -7   4   6      431.11      396.52     26.37 o 
  -6   4   6     1531.65     1420.42     63.77 o 
  -5   4   6     1941.61     1887.83     93.58 o 
  -4   4   6        0.35        0.31      3.32 o 
  -3   4   6     1576.30     1668.74     35.74 o 
  -2   4   6      213.58      205.78      9.48 o 
  -1   4   6        0.00        3.36      3.68 o 
   0   4   6       73.93       67.38      7.79 o 
   1   4   6       81.46       68.75      8.32 o 
   2   4   6       68.67       57.84      8.19 o 
   3   4   6     2772.28     2831.15     49.89 o 
   4   4   6     2568.86     2852.32     63.31 o 
   5   4   6     2145.59     2130.60     53.84 o 
   6   4   6      735.69      800.76     35.82 o 
   7   4   6      209.27      201.45     19.39 o 
   8   4   6        0.86       -3.18      4.66 o 
   9   4   6       77.76       86.46     11.99 o 
  10   4   6      446.52      481.78     23.72 o 
  11   4   6      158.78      154.20     17.84 o 
  12   4   6      471.16      532.91     32.13 o 
  13   4   6      122.06      135.15     18.35 o 
  14   4   6      168.48      226.30     23.78 o 
  15   4   6       84.70      105.21     20.17 o 
  16   4   6        7.24       13.31     10.80 o 
 -18   5   6        8.05        5.00     11.45 o 
 -17   5   6       58.48       29.94     45.07 o 
 -16   5   6       52.23       10.47     21.58 o 
 -15   5   6       58.65       51.44     13.11 o 
 -14   5   6        2.89       14.06     11.08 o 
 -13   5   6      287.23      305.75     29.60 o 
 -12   5   6      182.38      166.77     22.12 o 
 -11   5   6        6.41        5.60      8.00 o 
 -10   5   6      534.60      528.21     35.15 o 
  -9   5   6        2.65       10.21      7.82 o 
  -8   5   6      409.45      418.19     36.91 o 
  -7   5   6       23.14       20.22      9.13 o 
  -6   5   6       69.19       63.02     14.42 o 
  -5   5   6      186.80      202.73     20.52 o 
  -4   5   6      823.11      770.85     72.63 o 
  -3   5   6      602.62      572.99     22.07 o 
  -2   5   6     4183.62     4380.65     54.88 o 
  -1   5   6      893.72      875.33     21.41 o 
   0   5   6      349.23      357.50     15.82 o 
   1   5   6      567.12      578.79     20.31 o 
   2   5   6        0.48        3.00      3.91 o 
   3   5   6        8.41       10.58      5.04 o 
   4   5   6       43.18       42.95      8.36 o 
   5   5   6       34.83       40.51      8.18 o 
   6   5   6       95.29       81.43     11.53 o 
   7   5   6       50.33       47.25      9.30 o 
   8   5   6      370.64      390.06     20.77 o 
   9   5   6       64.28       69.81     13.75 o 
  10   5   6      458.61      517.43     30.76 o 
  11   5   6       42.41       28.48     11.15 o 
  12   5   6      177.13      267.16     41.76 o 
  13   5   6       20.08        9.40      9.21 o 
  14   5   6       36.19       48.84     15.73 o 
  15   5   6        6.46       13.17     14.32 o 
 -16   6   6        7.34        4.71     11.00 o 
 -15   6   6       59.96       17.61     36.49 o 
 -14   6   6       10.66       12.24     10.87 o 
 -13   6   6      142.42      152.30     23.00 o 
 -12   6   6       25.17       35.86     14.61 o 
 -11   6   6      227.94      243.57     27.04 o 
 -10   6   6        0.83       -2.75      6.68 o 
  -9   6   6      504.76      568.13     38.17 o 
  -8   6   6      381.31      407.11     36.35 o 
  -7   6   6      190.16      215.89     26.43 o 
  -6   6   6      450.97      443.42     31.56 o 
  -5   6   6     2107.90     2163.46     66.91 o 
  -4   6   6        4.06        4.29      8.35 o 
  -3   6   6      597.98      638.05     30.05 o 
  -2   6   6       21.56       22.41      8.08 o 
  -1   6   6        4.55        4.01      4.53 o 
   0   6   6        1.65       -2.30      4.12 o 
   1   6   6      126.46      115.13     12.88 o 
   2   6   6        0.02       -1.67      5.19 o 
   3   6   6        0.22        1.17      5.65 o 
   4   6   6       84.38       81.33     10.79 o 
   5   6   6       17.12       17.24      6.73 o 
   6   6   6      325.59      382.53     20.59 o 
   7   6   6      335.24      348.76     24.22 o 
   8   6   6        5.14       17.93      9.26 o 
   9   6   6      472.79      545.96     41.09 o 
  10   6   6       32.18       33.55     14.29 o 
  11   6   6       97.20       79.87     29.39 o 
  12   6   6       98.10       32.56     51.04 o 
  13   6   6        0.47        8.48     11.01 o 
  14   6   6       37.86       29.07     32.34 o 
 -15   7   6        0.65       -1.88     10.93 o 
 -14   7   6       25.45        9.02     14.76 o 
 -13   7   6       38.21       14.89     32.34 o 
 -12   7   6        2.91       -0.51      8.69 o 
 -11   7   6        8.59        3.51      9.56 o 
 -10   7   6      150.96      188.25     24.76 o 
  -9   7   6       92.40      138.17     25.59 o 
  -8   7   6        2.18       -6.38      6.38 o 
  -7   7   6      285.21      314.62     29.28 o 
  -6   7   6       44.02       37.49     13.69 o 
  -5   7   6      676.07      677.47     46.12 o 
  -4   7   6        0.04       -3.51      5.63 o 
  -3   7   6      552.44      563.99     40.07 o 
  -2   7   6       11.05        6.82      6.60 o 
  -1   7   6        2.02        5.53      5.99 o 
   0   7   6      208.45      219.31     18.87 o 
   1   7   6       50.46       47.74      9.53 o 
   2   7   6      262.61      310.39     21.27 o 
   3   7   6       42.26       57.97     11.81 o 
   4   7   6      112.04      153.24     15.81 o 
   5   7   6        2.46        7.98      8.35 o 
   6   7   6        1.41        0.95      8.14 o 
   7   7   6       39.27       54.91     16.49 o 
   8   7   6        4.32        6.80      9.97 o 
   9   7   6        0.44        2.37      9.66 o 
  10   7   6        5.94       -2.61      9.25 o 
  11   7   6      165.50       81.70    110.73 o 
  12   7   6       35.94       24.65     38.04 o 
 -13   8   6       45.11       -7.03     10.40 o 
 -12   8   6       57.78       -9.13      9.19 o 
 -11   8   6        2.39       -1.98      8.48 o 
 -10   8   6       16.79        0.49      6.52 o 
  -9   8   6        5.85        5.76      9.55 o 
  -8   8   6       23.81       28.29     12.22 o 
  -7   8   6      266.72      298.60     38.11 o 
  -6   8   6      598.64      706.91     45.47 o 
  -5   8   6       18.60       15.53      8.79 o 
  -4   8   6       80.26      100.56     17.03 o 
  -3   8   6       15.25        5.77      7.40 o 
  -2   8   6       51.87       52.93     12.58 o 
  -1   8   6       76.49       74.86     14.28 o 
   0   8   6      353.35      431.73     27.67 o 
   1   8   6      209.25      239.79     21.28 o 
   2   8   6      361.15      482.58     28.93 o 
   3   8   6      224.74      254.26     26.17 o 
   4   8   6        3.39       -0.64      9.07 o 
   5   8   6      271.41      308.34     29.68 o 
   6   8   6      221.01      318.01     36.84 o 
   7   8   6       14.49       29.82     12.66 o 
   8   8   6      119.06      178.02     25.90 o 
   9   8   6       25.16       36.28     16.42 o 
  10   8   6       25.01       39.40     18.00 o 
 -10   9   6       71.53       -5.44     10.35 o 
  -9   9   6       15.87       -5.63     10.40 o 
  -8   9   6       18.16       -3.06      8.96 o 
  -7   9   6       28.18       16.12     12.97 o 
  -6   9   6       37.80       20.67     23.70 o 
  -5   9   6       23.98       10.27      9.51 o 
  -4   9   6      201.20       98.50     82.44 o 
  -3   9   6      227.10      148.38    103.13 o 
  -2   9   6       11.04       15.94      8.98 o 
  -1   9   6      442.33      366.16    178.80 o 
   0   9   6       13.47        0.08      9.07 o 
   1   9   6      116.45       58.89     97.02 o 
   2   9   6       32.99       16.88     31.99 o 
   3   9   6       41.18       37.02     44.08 o 
   4   9   6       15.92        5.32     23.76 o 
   5   9   6       17.13       21.51     17.30 o 
   6   9   6        4.28       -5.04     10.49 o 
   7   9   6      107.93      158.77     28.47 o 
  -4  10   6        2.00       -4.82      7.85 o 
  -3  10   6        4.75        0.88      8.64 o 
  -2  10   6       36.73       19.66     27.28 o 
  -1  10   6        0.78        3.74      9.11 o 
   0  10   6       39.48       28.89     26.65 o 
   1  10   6       66.43       42.28     31.00 o 
 -19   0   7      241.08      305.55     46.54 o 
 -17   0   7      323.00      444.33     50.34 o 
 -15   0   7       48.95       78.58     16.38 o 
 -13   0   7      922.67      887.07     31.05 o 
 -11   0   7     3563.22     3596.93     56.38 o 
  -9   0   7        0.72        2.68      3.80 o 
  -7   0   7      551.07      486.32     17.92 o 
  -5   0   7     3003.29     3290.87     40.08 o 
  -3   0   7        9.32        6.73      2.62 o 
  -1   0   7     1048.87     1062.43     30.37 o 
   1   0   7      532.86      396.87     17.95 o 
   3   0   7       43.62       33.45      5.72 o 
   5   0   7     3151.22     3368.23     74.81 o 
   7   0   7      819.13      912.75     36.34 o 
   9   0   7        1.04        2.68      6.08 o 
  11   0   7      161.93      158.48     20.56 o 
  13   0   7       37.35       40.94     14.57 o 
  15   0   7       51.74       69.30     18.41 o 
  17   0   7        1.77       -1.08      9.74 o 
 -20   1   7       51.56       44.93     19.32 o 
 -19   1   7       49.30       60.70     17.54 o 
 -18   1   7       39.55       45.79     15.71 o 
 -17   1   7       30.83       28.40     14.27 o 
 -16   1   7       28.17       37.00     10.75 o 
 -15   1   7      349.28      413.84     18.64 o 
 -14   1   7       66.71       55.32      8.79 o 
 -13   1   7      793.45      837.30     24.23 o 
 -12   1   7      958.13      928.44     21.26 o 
 -11   1   7     1977.39     1892.23     28.89 o 
 -10   1   7       22.33       16.98      4.25 o 
  -9   1   7      524.87      470.97     13.45 o 
  -8   1   7      422.71      364.78     11.40 o 
  -7   1   7      181.18      179.41      8.21 o 
  -6   1   7        5.62        5.15      2.31 o 
  -5   1   7     3287.83     3342.70     71.56 o 
  -4   1   7      621.54      651.10     14.52 o 
  -3   1   7     1226.05     1234.06     20.68 o 
  -2   1   7      488.19      524.03     12.28 o 
  -1   1   7      522.67      462.58     11.66 o 
   0   1   7       27.63       39.50      3.92 o 
   1   1   7       10.20        8.40      2.82 o 
   2   1   7      619.46      690.91     15.34 o 
   3   1   7     1041.41     1125.09     23.47 o 
   4   1   7        3.87        2.79      2.58 o 
   5   1   7     3223.43     3601.84     36.50 o 
   6   1   7      190.99      229.36      9.59 o 
   7   1   7      385.40      389.62     17.44 o 
   8   1   7       18.61       24.45      6.67 o 
   9   1   7       97.04       84.79     10.64 o 
  10   1   7       28.29       29.59      8.00 o 
  11   1   7       41.45       39.04      9.04 o 
  12   1   7        8.63       15.72      7.11 o 
  13   1   7        0.14        2.34      5.75 o 
  14   1   7        8.66       10.00      7.13 o 
  15   1   7       43.18       52.41     11.77 o 
  16   1   7        0.02        1.79      7.00 o 
  17   1   7      131.32      173.39     19.23 o 
 -20   2   7        7.07       10.60     16.07 o 
 -19   2   7      108.75      172.46     25.64 o 
 -18   2   7        7.00       18.25      9.57 o 
 -17   2   7        0.63       -2.45      7.34 o 
 -16   2   7        3.32        4.95      7.25 o 
 -15   2   7      291.72      286.30     18.54 o 
 -14   2   7      217.42      245.64     14.91 o 
 -13   2   7      451.69      457.53     18.97 o 
 -12   2   7      317.29      287.20     14.94 o 
 -11   2   7      117.25      110.37     10.09 o 
 -10   2   7      188.88      163.48     10.75 o 
  -9   2   7       99.92       85.16      6.29 o 
  -8   2   7      712.29      651.75     14.50 o 
  -7   2   7      341.22      357.85     12.35 o 
  -6   2   7      288.61      327.34     11.12 o 
  -5   2   7     2968.17     3006.17     69.99 o 
  -4   2   7      119.94      115.61      7.21 o 
  -3   2   7     1771.54     1720.18     25.57 o 
  -2   2   7      261.59      305.26      9.16 o 
  -1   2   7     1562.93     1418.44     24.05 o 
   0   2   7      217.45      273.44     15.33 o 
   1   2   7        5.99        6.50      3.12 o 
   2   2   7      103.87      124.05      8.12 o 
   3   2   7     1047.62     1111.30     23.16 o 
   4   2   7      159.34      124.75      8.67 o 
   5   2   7        2.68        0.83      2.84 o 
   6   2   7       68.69       62.55      6.94 o 
   7   2   7     2348.13     2515.26     44.05 o 
   8   2   7       79.63       68.07      9.81 o 
   9   2   7     1842.94     1926.70     42.55 o 
  10   2   7      164.45      166.30     14.28 o 
  11   2   7      334.42      363.67     20.83 o 
  12   2   7        4.34        8.72      6.38 o 
  13   2   7       28.37       38.28      9.71 o 
  14   2   7       24.15       26.38      9.03 o 
  15   2   7      209.74      226.30     20.32 o 
  16   2   7        7.03        9.41      8.60 o 
  17   2   7      253.34      336.30     25.35 o 
 -19   3   7       87.86      125.86     20.26 o 
 -18   3   7       20.92       23.71     11.09 o 
 -17   3   7       80.64      102.61     17.99 o 
 -16   3   7       57.84       66.75     12.48 o 
 -15   3   7       17.04       25.08      8.51 o 
 -14   3   7       30.77       18.44      7.28 o 
 -13   3   7      337.52      289.18     18.43 o 
 -12   3   7       30.91       22.95      7.06 o 
 -11   3   7       71.48       51.67      9.12 o 
 -10   3   7      493.60      459.33     23.85 o 
  -9   3   7      145.28      133.44     13.37 o 
  -8   3   7      150.18      133.62     15.64 o 
  -7   3   7      298.77      256.93     19.66 o 
  -6   3   7      339.76      359.05     11.90 o 
  -5   3   7        2.51       12.17      3.72 o 
  -4   3   7     2881.11     3033.44     77.16 o 
  -3   3   7      514.99      510.47     19.18 o 
  -2   3   7      473.56      504.86     16.85 o 
  -1   3   7       91.11      124.43      8.14 o 
   0   3   7       33.05       20.95      5.19 o 
   1   3   7      140.66      155.58     10.85 o 
   2   3   7       50.18       50.45      7.40 o 
   3   3   7      517.59      493.93     20.24 o 
   4   3   7       20.89       21.44      6.39 o 
   5   3   7      250.16      241.40     15.96 o 
   6   3   7        2.54        1.58      3.48 o 
   7   3   7       31.80       32.49      8.99 o 
   8   3   7      945.54     1064.45     36.26 o 
   9   3   7       22.40       26.23      8.71 o 
  10   3   7       58.62       61.42     12.50 o 
  11   3   7      213.19      248.15     20.35 o 
  12   3   7       14.04       12.67      8.10 o 
  13   3   7      126.43      170.60     16.69 o 
  14   3   7       31.73       28.11     13.29 o 
  15   3   7       80.93      107.81     19.78 o 
  16   3   7        6.53        5.79      9.90 o 
 -19   4   7       59.42       67.88     19.40 o 
 -18   4   7       70.02       48.52     36.49 o 
 -17   4   7      165.90      189.26     37.26 o 
 -16   4   7        0.93        0.73      7.68 o 
 -15   4   7      197.81      226.91     21.08 o 
 -14   4   7        0.10        1.37      7.02 o 
 -13   4   7       42.91       45.72     11.80 o 
 -12   4   7        0.82        7.11      6.35 o 
 -11   4   7        0.44       -4.46      6.43 o 
 -10   4   7       39.95       41.94     12.97 o 
  -9   4   7       90.08       90.63     15.86 o 
  -8   4   7      353.59      350.39     26.02 o 
  -7   4   7      448.99      462.88     28.57 o 
  -6   4   7     1666.48     1764.42     52.70 o 
  -5   4   7      262.97      257.82     20.63 o 
  -4   4   7        3.20       -0.34      2.68 o 
  -3   4   7      334.71      360.27     16.17 o 
  -2   4   7      121.13       88.88      7.66 o 
  -1   4   7      270.69      264.95     12.56 o 
   0   4   7        8.08        6.01      3.96 o 
   1   4   7      489.85      441.60     19.46 o 
   2   4   7       84.17       62.92      9.06 o 
   3   4   7      231.03      251.49     16.06 o 
   4   4   7       15.47       10.36      5.62 o 
   5   4   7      227.13      264.14     18.21 o 
   6   4   7      144.00      134.22     13.84 o 
   7   4   7       75.27       58.99     11.57 o 
   8   4   7       12.14        6.01      6.03 o 
   9   4   7       23.51       22.40     10.00 o 
  10   4   7      140.13      134.63     13.86 o 
  11   4   7       20.91       24.38      8.46 o 
  12   4   7      197.93      215.10     32.19 o 
  13   4   7        5.15        6.07      8.70 o 
  14   4   7      273.59      305.61     30.74 o 
  15   4   7       30.29       32.51     12.84 o 
 -18   5   7       22.45       12.46     16.45 o 
 -17   5   7        0.01       -3.68      9.96 o 
 -16   5   7        0.00       -1.63      7.82 o 
 -15   5   7       52.77       53.37     13.46 o 
 -14   5   7       45.08       34.66     11.27 o 
 -13   5   7      302.12      308.22     39.86 o 
 -12   5   7      280.32      245.06     26.14 o 
 -11   5   7      591.41      556.88     48.09 o 
 -10   5   7       38.10       34.26     12.68 o 
  -9   5   7        0.09       -2.92      6.39 o 
  -8   5   7       25.07       25.40     11.35 o 
  -7   5   7      389.88      384.60     28.33 o 
  -6   5   7      400.06      420.32     29.30 o 
  -5   5   7      153.51      164.77     18.89 o 
  -4   5   7      340.99      344.29     25.25 o 
  -3   5   7       96.00       84.11      8.86 o 
  -2   5   7      528.37      530.37     16.69 o 
  -1   5   7       93.92      100.76      8.27 o 
   0   5   7       57.19       43.44      6.68 o 
   1   5   7      211.87      252.76     14.30 o 
   2   5   7      433.44      390.05     18.03 o 
   3   5   7      159.89      130.61     11.61 o 
   4   5   7      331.20      338.39     17.86 o 
   5   5   7       92.75      104.07     11.53 o 
   6   5   7      275.84      303.40     18.03 o 
   7   5   7      301.68      308.46     18.88 o 
   8   5   7        2.12        6.41      5.58 o 
   9   5   7        6.62       17.75      7.34 o 
  10   5   7       18.39       19.85      9.87 o 
  11   5   7        0.07       -1.05      6.81 o 
  12   5   7       74.09       22.30     30.61 o 
  13   5   7       55.95       10.41     28.30 o 
  14   5   7       13.53        8.94     10.19 o 
 -16   6   7       33.82       24.11     17.78 o 
 -15   6   7       33.83       18.86     15.94 o 
 -14   6   7      454.59      491.15     57.37 o 
 -13   6   7       53.74       51.65     16.32 o 
 -12   6   7      345.12      441.23     36.54 o 
 -11   6   7       67.47       59.43     16.75 o 
 -10   6   7      191.01      202.44     29.11 o 
  -9   6   7        0.74       11.31      8.37 o 
  -8   6   7      153.85      120.66     33.68 o 
  -7   6   7       88.07       79.33     18.05 o 
  -6   6   7     1210.04     1268.04     52.89 o 
  -5   6   7      191.69      185.74     24.54 o 
  -4   6   7        0.70       -2.85      4.96 o 
  -3   6   7      463.69      458.04     24.90 o 
  -2   6   7     1866.08     1908.61     48.91 o 
  -1   6   7      522.40      512.27     21.48 o 
   0   6   7     1100.93     1188.92     32.68 o 
   1   6   7       27.29       24.57      7.06 o 
   2   6   7      321.81      294.94     16.98 o 
   3   6   7        3.19       10.91      5.26 o 
   4   6   7      273.55      275.52     16.98 o 
   5   6   7        0.23        4.90      5.00 o 
   6   6   7     1317.04     1466.84     39.86 o 
   7   6   7        4.10        6.38      6.72 o 
   8   6   7      479.36      537.34     31.19 o 
   9   6   7        2.21       11.84      7.89 o 
  10   6   7        3.62        1.31      7.32 o 
  11   6   7       16.81        4.55      6.67 o 
  12   6   7       15.75        1.70      7.88 o 
  13   6   7       15.27       11.25     12.00 o 
 -15   7   7       32.48        7.49     17.86 o 
 -14   7   7      157.24       53.74     90.20 o 
 -13   7   7       10.61        1.38      8.17 o 
 -12   7   7       72.42       10.65     16.10 o 
 -11   7   7       41.90       27.21     25.80 o 
 -10   7   7       30.05       41.62     14.39 o 
  -9   7   7       12.90       19.21     11.78 o 
  -8   7   7      304.69      355.94     31.84 o 
  -7   7   7        8.66        4.44      7.83 o 
  -6   7   7      142.61      158.60     21.76 o 
  -5   7   7        1.29       -0.61      7.28 o 
  -4   7   7       54.89       37.82     10.38 o 
  -3   7   7        1.08        1.01      6.12 o 
  -2   7   7        9.28        7.34      6.98 o 
  -1   7   7       25.39       23.39      8.70 o 
   0   7   7      154.35      153.49     16.33 o 
   1   7   7       29.37       33.29      8.23 o 
   2   7   7      296.75      367.42     23.12 o 
   3   7   7        0.03       -2.13      5.31 o 
   4   7   7      449.20      607.44     30.17 o 
   5   7   7       21.37       14.03      9.32 o 
   6   7   7      151.87      174.38     23.27 o 
   7   7   7       42.31       41.81     15.00 o 
   8   7   7        0.00       10.05     10.19 o 
   9   7   7        5.51       12.53     12.44 o 
  10   7   7      134.97       41.45     77.83 o 
  11   7   7       46.78       20.19     23.55 o 
  12   7   7       14.52       20.77     13.94 o 
 -12   8   7       18.92        8.30     11.62 o 
 -11   8   7       42.97       -4.74      8.76 o 
 -10   8   7        1.56       -1.69      7.85 o 
  -9   8   7       63.96        3.94      8.87 o 
  -8   8   7       77.49       90.53     27.07 o 
  -7   8   7        6.30        2.84      7.72 o 
  -6   8   7      263.29      296.91     24.16 o 
  -5   8   7      123.97      107.33     16.44 o 
  -4   8   7      101.05       95.77     15.94 o 
  -3   8   7      161.16      168.31     18.67 o 
  -2   8   7       10.37        9.22      7.53 o 
  -1   8   7       18.41       30.65     10.22 o 
   0   8   7       21.61       10.95      7.70 o 
   1   8   7        2.98       -0.64      7.00 o 
   2   8   7       73.88       73.46     14.59 o 
   3   8   7      101.89      121.10     19.33 o 
   4   8   7       55.50       60.28     16.48 o 
   5   8   7       35.76       28.03     15.05 o 
   6   8   7        3.28        4.12      9.99 o 
   7   8   7       65.96       73.17     19.52 o 
   8   8   7        6.06       12.10     12.09 o 
   9   8   7       76.31       83.23     22.60 o 
  -9   9   7       22.57       -2.02     10.43 o 
  -8   9   7       39.06       -2.86      8.94 o 
  -7   9   7        0.13       -2.40      7.27 o 
  -6   9   7       67.01       33.28     19.53 o 
  -5   9   7        5.53        2.31      7.06 o 
  -4   9   7      361.71      214.88    173.39 o 
  -3   9   7        8.18        4.92      7.62 o 
  -2   9   7      237.39      173.73    103.19 o 
  -1   9   7        0.21        5.69      7.33 o 
   0   9   7       10.12        8.35      7.12 o 
   1   9   7        1.66       -5.90      6.76 o 
   2   9   7        3.74        3.71      8.59 o 
   3   9   7        0.46        1.45      9.48 o 
   4   9   7        3.75        8.23     10.19 o 
   5   9   7        3.28        0.56     12.23 o 
   6   9   7       26.29       18.91     11.58 o 
 -20   0   8      119.59      133.72     39.37 o 
 -18   0   8      123.87      182.09     35.57 o 
 -16   0   8       42.83       80.15     26.01 o 
 -14   0   8        9.27        8.24      6.64 o 
 -12   0   8      975.74     1006.41     31.90 o 
 -10   0   8     1468.23     1358.15     34.11 o 
  -8   0   8     1458.20     1487.72     32.55 o 
  -6   0   8     1735.98     1745.40     31.78 o 
  -4   0   8      679.45      707.32     17.38 o 
  -2   0   8     4579.27     4658.18    106.93 o 
   0   0   8     2556.89     2672.65     51.40 o 
   2   0   8      581.91      506.19     16.35 o 
   4   0   8     3786.32     4158.38    105.17 o 
   6   0   8      312.91      362.93     29.04 o 
   8   0   8      113.74      122.42     15.97 o 
  10   0   8      983.47     1117.05     48.05 o 
  12   0   8      270.30      292.84     27.47 o 
  14   0   8        5.70       11.13      9.79 o 
  16   0   8       50.57      102.43     30.65 o 
 -20   1   8       66.65      109.45     26.89 o 
 -19   1   8      151.02      232.37     29.32 o 
 -18   1   8       51.45       57.28     17.81 o 
 -17   1   8       43.41       41.09     15.40 o 
 -16   1   8      106.75       93.98     12.75 o 
 -15   1   8       36.14       48.03      8.66 o 
 -14   1   8      154.30      158.92     12.24 o 
 -13   1   8       77.28       79.34      9.63 o 
 -12   1   8     1306.35     1290.37     25.38 o 
 -11   1   8        0.24        2.23      3.67 o 
 -10   1   8      252.51      230.96     10.46 o 
  -9   1   8     1029.97     1030.31     20.15 o 
  -8   1   8      227.82      213.97      9.17 o 
  -7   1   8     1887.92     1742.04     27.92 o 
  -6   1   8      191.25      142.51      7.32 o 
  -5   1   8      530.91      564.86     12.77 o 
  -4   1   8       33.96       65.89      5.94 o 
  -3   1   8     2106.52     2273.31     27.09 o 
  -2   1   8      262.05      327.41     10.56 o 
  -1   1   8     1524.93     1464.08     21.50 o 
   0   1   8     2063.94     2014.10     22.70 o 
   1   1   8     1090.93     1113.56     18.65 o 
   2   1   8      343.48      292.09     10.72 o 
   3   1   8        8.52       15.61      4.02 o 
   4   1   8      352.51      342.25     11.95 o 
   5   1   8     2277.27     2465.93     54.63 o 
   6   1   8        3.53        6.38      4.22 o 
   7   1   8       36.27       25.02      6.61 o 
   8   1   8      155.64      134.83     11.94 o 
   9   1   8       34.20       21.64      6.85 o 
  10   1   8      142.29      129.13     13.08 o 
  11   1   8       40.92       40.40      9.55 o 
  12   1   8       90.43       69.80     12.11 o 
  13   1   8      325.86      374.58     22.79 o 
  14   1   8        3.56       10.59      7.55 o 
  15   1   8       65.70       73.67     13.70 o 
  16   1   8      108.25      132.17     17.47 o 
 -20   2   8       18.19       35.97     18.33 o 
 -19   2   8       25.95       27.99     12.80 o 
 -18   2   8       31.17       19.62     12.87 o 
 -17   2   8       55.39       65.75     14.35 o 
 -16   2   8      104.69      114.29     13.67 o 
 -15   2   8        7.06       20.87      6.76 o 
 -14   2   8      449.60      550.46     21.76 o 
 -13   2   8      779.91      730.02     24.00 o 
 -12   2   8     1686.41     1781.56     35.71 o 
 -11   2   8      374.19      331.04     15.50 o 
 -10   2   8     1097.03     1173.07     26.88 o 
  -9   2   8       41.45       30.56      4.66 o 
  -8   2   8      183.01      186.32      8.57 o 
  -7   2   8      363.51      370.20     12.59 o 
  -6   2   8      973.01      933.51     29.06 o 
  -5   2   8     1064.82      971.32     19.68 o 
  -4   2   8      209.07      209.03      9.60 o 
  -3   2   8     1139.60     1153.34     22.99 o 
  -2   2   8        3.23        0.16      1.79 o 
  -1   2   8      312.70      360.88     10.01 o 
   0   2   8        1.28        1.08      2.76 o 
   1   2   8     1153.38     1122.30     32.29 o 
   2   2   8       90.75       93.63     10.25 o 
   3   2   8        0.03       -2.25      2.25 o 
   4   2   8      673.38      631.39     18.83 o 
   5   2   8        1.71       -1.58      3.07 o 
   6   2   8     4658.08     4965.78     70.64 o 
   7   2   8      281.94      319.99     17.06 o 
   8   2   8     1978.48     2216.92     44.58 o 
   9   2   8      399.19      450.83     21.94 o 
  10   2   8        0.62        3.84      5.47 o 
  11   2   8        0.03        1.01      5.56 o 
  12   2   8       13.17       13.18      7.13 o 
  13   2   8       35.24       38.38     10.13 o 
  14   2   8        0.08       -1.46      6.40 o 
  15   2   8       54.29       43.70     24.06 o 
  16   2   8       64.21       67.78     14.39 o 
 -19   3   8        7.04       15.88     10.50 o 
 -18   3   8      219.74      269.32     24.74 o 
 -17   3   8        0.78        2.97      7.49 o 
 -16   3   8      204.18      232.51     18.58 o 
 -15   3   8       59.24       70.43     12.39 o 
 -14   3   8       45.12       41.61      9.53 o 
 -13   3   8      141.99      169.69     14.61 o 
 -12   3   8      573.06      527.76     23.40 o 
 -11   3   8      133.97      188.59     17.41 o 
 -10   3   8     1817.10     1686.19     64.87 o 
  -9   3   8      817.32      713.14     28.62 o 
  -8   3   8      672.67      572.26     24.96 o 
  -7   3   8       10.67        7.60      2.75 o 
  -6   3   8        0.10        2.58      2.69 o 
  -5   3   8      706.26      783.71     35.11 o 
  -4   3   8      229.13      250.33     17.69 o 
  -3   3   8     1313.08     1257.47     41.26 o 
  -2   3   8     1364.48     1388.47     25.37 o 
  -1   3   8        6.59       14.87      3.92 o 
   0   3   8     1445.84     1480.32     31.63 o 
   1   3   8      110.22      103.75      9.48 o 
   2   3   8      906.97      964.19     27.62 o 
   3   3   8      204.01      195.03     13.85 o 
   4   3   8      313.85      281.41     13.83 o 
   5   3   8      340.97      323.30     14.99 o 
   6   3   8       77.61       82.93     11.86 o 
   7   3   8      159.71      144.19     14.46 o 
   8   3   8      252.29      258.31     19.00 o 
   9   3   8      138.87      135.73     15.87 o 
  10   3   8       92.73      115.26     15.73 o 
  11   3   8      104.28      118.46     16.37 o 
  12   3   8       22.59       28.83     10.39 o 
  13   3   8        4.22        1.30      9.12 o 
  14   3   8       13.49        3.03      9.76 o 
  15   3   8        1.80        1.21      8.21 o 
  16   3   8       11.40       18.39     11.59 o 
 -18   4   8       62.22       87.06     22.02 o 
 -17   4   8        5.28       20.62     13.53 o 
 -16   4   8       77.96      106.51     17.87 o 
 -15   4   8       47.48       52.12     13.53 o 
 -14   4   8      130.80      138.73     17.52 o 
 -13   4   8       38.27       19.16      8.85 o 
 -12   4   8        8.75       10.42      7.54 o 
 -11   4   8       97.64      120.92     15.06 o 
 -10   4   8       76.96       42.44     10.38 o 
  -9   4   8      647.64      701.17     37.27 o 
  -8   4   8       38.34       25.90     10.22 o 
  -7   4   8       59.67       41.21     11.71 o 
  -6   4   8      213.45      199.82     19.19 o 
  -5   4   8       67.12       68.19      7.37 o 
  -4   4   8       12.46       15.15      4.80 o 
  -3   4   8       64.20       52.27      6.44 o 
  -2   4   8       45.39       27.29      5.46 o 
  -1   4   8       40.73       37.53      6.08 o 
   0   4   8      497.62      531.21     21.31 o 
   1   4   8      942.07      946.43     28.82 o 
   2   4   8       53.08       44.24      8.62 o 
   3   4   8     1950.85     1953.56     44.27 o 
   4   4   8        2.06        0.92      5.56 o 
   5   4   8      353.18      329.12     19.95 o 
   6   4   8        0.30        7.21      6.15 o 
   7   4   8      118.37       98.92     12.58 o 
   8   4   8        0.57       -2.57      5.51 o 
   9   4   8      511.99      508.24     28.03 o 
  10   4   8      135.43      156.36     26.15 o 
  11   4   8      124.70      130.40     14.37 o 
  12   4   8      236.17      216.57     22.07 o 
  13   4   8       64.79       88.13     17.27 o 
  14   4   8       37.18       54.27     15.27 o 
  15   4   8        0.01       -8.74      8.74 o 
 -17   5   8       58.76       52.98     19.05 o 
 -16   5   8       52.13       72.98     15.84 o 
 -15   5   8      294.82      357.44     27.35 o 
 -14   5   8        0.13        1.15      7.00 o 
 -13   5   8       32.17       32.55     11.24 o 
 -12   5   8       26.43       26.43     11.99 o 
 -11   5   8        0.58       -5.94      6.45 o 
 -10   5   8        0.97       13.71      8.58 o 
  -9   5   8       18.73       16.10      9.88 o 
  -8   5   8       12.60       14.78      8.92 o 
  -7   5   8      101.17       90.35     16.49 o 
  -6   5   8      951.13      901.76     42.22 o 
  -5   5   8      112.79       82.81     16.59 o 
  -4   5   8     4144.72     4153.08    305.34 o 
  -3   5   8       96.29      102.52      8.33 o 
  -2   5   8     1169.52     1279.56     35.55 o 
  -1   5   8       11.99        8.49      4.34 o 
   0   5   8      348.22      357.76     15.14 o 
   1   5   8       16.53       12.18      5.25 o 
   2   5   8       42.39       34.29     10.53 o 
   3   5   8      173.75      170.29     19.97 o 
   4   5   8     1355.90     1371.41     35.48 o 
   5   5   8        0.42       -0.99      4.12 o 
   6   5   8      300.08      296.07     18.31 o 
   7   5   8      275.70      292.63     18.79 o 
   8   5   8      184.73      200.38     16.11 o 
   9   5   8      195.96      192.77     16.46 o 
  10   5   8       45.14       62.87     14.47 o 
  11   5   8       40.20       28.43     11.56 o 
  12   5   8        1.86        5.81      5.79 o 
  13   5   8       21.98        1.06      7.28 o 
  14   5   8       46.72       34.07     17.61 o 
 -16   6   8        6.15        7.65      9.74 o 
 -15   6   8       74.23       87.97     17.46 o 
 -14   6   8        5.67       -2.03      7.19 o 
 -13   6   8       21.30       17.17     11.43 o 
 -12   6   8        0.00       -3.10      7.73 o 
 -11   6   8       15.57        5.87      9.09 o 
 -10   6   8      128.40      107.57     19.69 o 
  -9   6   8       47.00       32.32     12.10 o 
  -8   6   8      481.95      399.83     31.62 o 
  -7   6   8        8.44       -2.10      6.76 o 
  -6   6   8      145.10      165.17     28.26 o 
  -5   6   8      588.47      565.99     36.04 o 
  -4   6   8      334.81      321.57     21.38 o 
  -3   6   8     1528.16     1604.38     45.51 o 
  -2   6   8      367.04      349.14     22.19 o 
  -1   6   8     1371.41     1458.87     31.05 o 
   0   6   8      260.06      261.43     14.21 o 
   1   6   8      105.84       92.33     10.83 o 
   2   6   8       53.41       42.79      8.91 o 
   3   6   8       33.13       35.51      7.98 o 
   4   6   8      558.16      576.98     24.59 o 
   5   6   8        1.67        6.71      5.39 o 
   6   6   8      187.87      164.22     14.59 o 
   7   6   8       22.20       13.85      6.97 o 
   8   6   8        0.48       -6.43      6.43 o 
   9   6   8       24.41       29.91     11.51 o 
  10   6   8       61.51       19.72      9.65 o 
  11   6   8        3.55       17.51      9.13 o 
  12   6   8      146.89       42.18     64.83 o 
  13   6   8       12.62        8.05      9.20 o 
 -14   7   8       30.71       23.28     13.95 o 
 -13   7   8        0.30        6.52      9.25 o 
 -12   7   8        8.52       11.86     10.28 o 
 -11   7   8        1.77       -1.42      8.24 o 
 -10   7   8      218.56      195.73     34.87 o 
  -9   7   8       13.76       30.00     13.37 o 
  -8   7   8      224.41      252.95     27.26 o 
  -7   7   8      346.36      420.68     34.30 o 
  -6   7   8       27.40       36.47     13.03 o 
  -5   7   8      386.23      405.15     26.54 o 
  -4   7   8       33.37       36.35     10.80 o 
  -3   7   8       68.44       71.91     13.35 o 
  -2   7   8       20.33        8.82      6.98 o 
  -1   7   8       55.69       73.59     13.10 o 
   0   7   8       38.07       45.66     11.01 o 
   1   7   8      200.66      233.87     19.84 o 
   2   7   8       69.11       88.20     13.60 o 
   3   7   8      103.35       87.53     13.92 o 
   4   7   8      245.61      329.01     22.84 o 
   5   7   8       27.35       43.97     11.07 o 
   6   7   8        2.29        5.73      9.03 o 
   7   7   8       28.31       37.60     13.84 o 
   8   7   8      144.35      157.08     23.60 o 
   9   7   8       79.80       88.84     21.28 o 
  10   7   8      103.24       52.39     75.86 o 
  11   7   8      110.89       64.27     85.70 o 
 -12   8   8       47.31       24.43     37.33 o 
 -11   8   8       37.95       13.62     16.73 o 
 -10   8   8        3.41       -6.30      8.34 o 
  -9   8   8      189.76       73.72    109.89 o 
  -8   8   8      120.49       79.63     71.43 o 
  -7   8   8      366.47      495.79     54.56 o 
  -6   8   8      230.90      307.38     30.92 o 
  -5   8   8       71.41       83.12     15.72 o 
  -4   8   8       40.35       46.80     12.27 o 
  -3   8   8       63.09       86.81     15.93 o 
  -2   8   8       20.24       22.36     10.01 o 
  -1   8   8       69.47       71.68     14.47 o 
   0   8   8       30.04       25.75      9.94 o 
   1   8   8       80.30       71.65     14.24 o 
   2   8   8        7.27       11.24      8.18 o 
   3   8   8      301.30      360.54     32.80 o 
   4   8   8        2.69       10.92      9.97 o 
   5   8   8       71.61       93.74     20.97 o 
   6   8   8       80.14      107.21     22.36 o 
   7   8   8        2.63       12.63     11.11 o 
   8   8   8       54.15       77.19     20.49 o 
   9   8   8       59.28       86.98     22.40 o 
  -9   9   8       11.91       -3.93     10.18 o 
  -8   9   8        7.61       10.11      8.98 o 
  -7   9   8        8.27       17.39      9.11 o 
  -6   9   8       20.85        9.57      8.50 o 
  -5   9   8       15.00       10.39      8.07 o 
  -4   9   8       12.97        5.81      7.52 o 
  -3   9   8        2.21        3.78      7.01 o 
  -2   9   8       10.92        7.89      7.51 o 
  -1   9   8       16.39       24.57      8.90 o 
   0   9   8        0.44        0.70      7.21 o 
   1   9   8       48.81       24.65     48.58 o 
   2   9   8       79.01       28.20     45.28 o 
   3   9   8        3.64        6.83     10.32 o 
   4   9   8       13.68       18.96     18.56 o 
   5   9   8      169.17      338.45     47.25 o 
 -19   0   9        8.21        8.58     17.01 o 
 -17   0   9       71.87       67.77     25.17 o 
 -15   0   9       12.84       11.89      9.66 o 
 -13   0   9      467.31      441.48     22.70 o 
 -11   0   9     2373.39     2407.35     48.86 o 
  -9   0   9     9876.88    10093.60    149.50 o 
  -7   0   9      364.50      322.24     15.27 o 
  -5   0   9      952.87      998.92     22.28 o 
  -3   0   9      135.06      163.28     15.20 o 
  -1   0   9      310.17      298.97     19.19 o 
   1   0   9        5.80       10.11      5.86 o 
   3   0   9      779.38      717.43     21.39 o 
   5   0   9        9.15        4.87      3.98 o 
   7   0   9      178.33      127.74     16.24 o 
   9   0   9      502.50      615.98     35.28 o 
  11   0   9       61.98       68.28     16.42 o 
  13   0   9       60.54       85.66     19.24 o 
  15   0   9       87.63      100.51     21.93 o 
 -20   1   9        2.11        9.81     13.32 o 
 -19   1   9        3.49        1.70     10.59 o 
 -18   1   9       92.98      113.31     22.82 o 
 -17   1   9       45.45       51.23     15.75 o 
 -16   1   9      121.65      134.30     14.32 o 
 -15   1   9      297.04      343.06     17.65 o 
 -14   1   9      160.22      167.62     12.83 o 
 -13   1   9      394.51      456.11     18.98 o 
 -12   1   9     1122.83     1121.35     28.01 o 
 -11   1   9      123.31      126.45      8.92 o 
 -10   1   9     2247.94     2284.09     31.66 o 
  -9   1   9      119.12      104.23      7.55 o 
  -8   1   9      809.62      778.90     17.25 o 
  -7   1   9      255.28      229.67      9.27 o 
  -6   1   9        8.32        7.71      2.74 o 
  -5   1   9     1210.56     1227.47     26.55 o 
  -4   1   9      526.33      468.84     13.33 o 
  -3   1   9       22.22       12.41      3.55 o 
  -2   1   9     1466.42     1508.06     22.19 o 
  -1   1   9       96.77      108.51      6.79 o 
   0   1   9       18.75       15.75      4.84 o 
   1   1   9      890.24      864.38     16.99 o 
   2   1   9      499.85      489.91     13.86 o 
   3   1   9     1252.11     1381.51     23.80 o 
   4   1   9     2524.37     2667.70     33.84 o 
   5   1   9     1420.98     1507.50     26.27 o 
   6   1   9       38.13       26.10      6.46 o 
   7   1   9     1291.28     1368.77     33.56 o 
   8   1   9       87.95       65.76     10.21 o 
   9   1   9      295.73      311.34     18.43 o 
  10   1   9       60.42       55.72     10.53 o 
  11   1   9       88.74       92.17     12.63 o 
  12   1   9      191.40      218.13     17.53 o 
  13   1   9      270.63      322.05     21.61 o 
  14   1   9        0.74       -5.24      6.44 o 
  15   1   9       40.16       41.11     11.61 o 
  16   1   9       26.24       40.82     11.60 o 
 -20   2   9       30.43       46.31     19.68 o 
 -19   2   9        4.77        7.18     12.16 o 
 -18   2   9       59.12       75.11     19.28 o 
 -17   2   9      108.43      156.25     18.22 o 
 -16   2   9        2.96        6.81      6.76 o 
 -15   2   9       40.55       57.75      9.86 o 
 -14   2   9       13.86       13.13      6.13 o 
 -13   2   9       81.20      116.50     11.48 o 
 -12   2   9      346.50      361.79     17.09 o 
 -11   2   9     1328.80     1335.87     30.31 o 
 -10   2   9      121.66      122.38     10.26 o 
  -9   2   9       44.06       36.53      5.07 o 
  -8   2   9      122.99      103.42      8.46 o 
  -7   2   9      201.32      173.67      9.46 o 
  -6   2   9        0.18       -0.43      2.50 o 
  -5   2   9     1226.30     1185.47     29.61 o 
  -4   2   9        3.96       10.72      3.58 o 
  -3   2   9     1281.57     1330.62     18.93 o 
  -2   2   9      712.96      772.03     14.20 o 
  -1   2   9      426.97      411.27     10.68 o 
   0   2   9       54.94       48.37      5.61 o 
   1   2   9      170.05      140.87      8.84 o 
   2   2   9      412.12      358.36     14.03 o 
   3   2   9       86.51       74.42      7.74 o 
   4   2   9        1.70        3.09      3.49 o 
   5   2   9      772.88      748.30     21.71 o 
   6   2   9        3.28        0.01      5.25 o 
   7   2   9      986.00     1115.20     36.47 o 
   8   2   9       19.96       18.63      6.55 o 
   9   2   9      162.49      156.83     14.11 o 
  10   2   9        0.63       -4.96      4.96 o 
  11   2   9        4.85       -3.82      5.22 o 
  12   2   9       42.70       57.77     11.53 o 
  13   2   9       35.32       46.54     10.79 o 
  14   2   9        9.25       13.29      7.48 o 
  15   2   9       46.41       45.81     18.94 o 
 -19   3   9      177.50      246.88     24.80 o 
 -18   3   9       31.27       28.18     11.63 o 
 -17   3   9       19.29       22.45     10.25 o 
 -16   3   9       75.17       63.74     12.36 o 
 -15   3   9        0.03       -4.15      5.40 o 
 -14   3   9      504.31      515.32     24.79 o 
 -13   3   9      181.51      184.96     17.98 o 
 -12   3   9      137.30      151.43     14.48 o 
 -11   3   9        9.72       10.03      5.97 o 
 -10   3   9        3.43        0.25      5.11 o 
  -9   3   9      412.33      409.08     19.94 o 
  -8   3   9      213.30      195.22     13.80 o 
  -7   3   9      804.00      713.56     24.00 o 
  -6   3   9      781.71      809.21     20.98 o 
  -5   3   9       63.21       65.16      7.18 o 
  -4   3   9      548.49      522.46     17.53 o 
  -3   3   9     1982.38     1999.65     33.07 o 
  -2   3   9      362.41      335.50     11.99 o 
  -1   3   9     1229.75     1272.33     25.14 o 
   0   3   9      313.72      299.26     13.19 o 
   1   3   9      889.95      853.42     22.47 o 
   2   3   9        8.47        6.70      3.76 o 
   3   3   9     1247.53     1155.99     36.02 o 
   4   3   9      723.04      764.82     22.90 o 
   5   3   9       11.55        7.19      4.56 o 
   6   3   9      177.56      172.87     15.58 o 
   7   3   9        3.98        3.75      5.86 o 
   8   3   9      135.35      161.29     16.70 o 
   9   3   9      235.23      266.83     21.24 o 
  10   3   9       24.87       17.44      8.29 o 
  11   3   9        2.09        7.76      7.54 o 
  12   3   9       20.59       23.65     12.10 o 
  13   3   9       19.12       18.30      9.18 o 
  14   3   9       61.74       88.87     31.22 o 
  15   3   9        9.00       17.79     10.41 o 
 -18   4   9      191.96      313.31     34.43 o 
 -17   4   9        0.90       13.00      9.72 o 
 -16   4   9        4.83        4.85      8.01 o 
 -15   4   9       93.18      101.83     19.96 o 
 -14   4   9      162.44      147.98     17.64 o 
 -13   4   9       51.16       39.61     11.33 o 
 -12   4   9      308.05      316.48     22.84 o 
 -11   4   9       15.48        5.37      7.22 o 
 -10   4   9        3.80        7.30      6.36 o 
  -9   4   9      795.29      764.16     32.44 o 
  -8   4   9      687.45      612.90     68.48 o 
  -7   4   9      676.34      628.77     55.61 o 
  -6   4   9      760.04      748.60     36.02 o 
  -5   4   9      806.79      833.43     24.67 o 
  -4   4   9       25.26       26.63      6.33 o 
  -3   4   9      357.82      366.15     14.89 o 
  -2   4   9      300.17      278.53     13.31 o 
  -1   4   9       28.76       22.46      5.32 o 
   0   4   9     2526.87     2702.05     48.22 o 
   1   4   9      202.76      170.64     13.42 o 
   2   4   9      546.26      570.42     23.99 o 
   3   4   9       57.12       45.39      9.42 o 
   4   4   9      102.77      106.16     12.32 o 
   5   4   9      103.88       94.52     12.51 o 
   6   4   9       33.01       42.66     10.23 o 
   7   4   9       89.04       85.11     13.05 o 
   8   4   9       80.25       74.29     13.71 o 
   9   4   9       91.54      140.71     16.05 o 
  10   4   9       21.49       15.63      8.74 o 
  11   4   9       27.38       60.64     25.10 o 
  12   4   9       86.76       20.29     31.63 o 
  13   4   9      101.10      159.75     21.67 o 
  14   4   9       21.26       17.87     10.42 o 
 -17   5   9        0.75        5.03      9.22 o 
 -16   5   9       35.18       27.38     11.40 o 
 -15   5   9       87.63       97.06     17.74 o 
 -14   5   9       98.34      126.20     17.73 o 
 -13   5   9      286.87      321.30     25.06 o 
 -12   5   9       68.69       63.94     13.63 o 
 -11   5   9      445.36      418.89     26.84 o 
 -10   5   9       21.52       21.17     10.23 o 
  -9   5   9        8.39       11.81      8.39 o 
  -8   5   9       11.02       22.69     10.06 o 
  -7   5   9     1297.18     1351.44    127.53 o 
  -6   5   9      331.45      409.89     29.82 o 
  -5   5   9     2968.10     3335.16    132.67 o 
  -4   5   9      137.26      141.58     13.81 o 
  -3   5   9       26.76       28.58      7.89 o 
  -2   5   9      105.89      105.61     11.73 o 
  -1   5   9        0.10        0.36      3.59 o 
   0   5   9      407.32      415.68     18.45 o 
   1   5   9       11.63        7.11      5.77 o 
   2   5   9      185.63      200.32     15.82 o 
   3   5   9      347.83      307.58     19.49 o 
   4   5   9        8.09        5.13      5.68 o 
   5   5   9      407.42      416.68     24.02 o 
   6   5   9       88.03      106.01     17.17 o 
   7   5   9     1189.50     1303.22     38.61 o 
   8   5   9       40.55       41.50      9.94 o 
   9   5   9       56.74       76.03     12.91 o 
  10   5   9      211.15      233.97     22.51 o 
  11   5   9        2.49        3.33      6.71 o 
  12   5   9       48.07       12.35     17.82 o 
  13   5   9        9.86        2.68      7.45 o 
 -16   6   9       20.27       29.13     12.51 o 
 -15   6   9       26.08       18.97     10.68 o 
 -14   6   9        7.36        8.37      8.80 o 
 -13   6   9       30.23       25.19     10.47 o 
 -12   6   9       77.11       86.25     20.28 o 
 -11   6   9      182.08      171.94     23.68 o 
 -10   6   9       14.90        8.39      9.58 o 
  -9   6   9      164.43      149.62     20.91 o 
  -8   6   9      171.75      150.10     20.38 o 
  -7   6   9       80.08       51.28     14.59 o 
  -6   6   9        0.10       -1.00      6.68 o 
  -5   6   9       56.35       46.26     10.49 o 
  -4   6   9       38.49       31.29      9.34 o 
  -3   6   9        3.43        0.54      7.49 o 
  -2   6   9     1244.69     1308.46     41.18 o 
  -1   6   9       97.61      100.81     13.30 o 
   0   6   9        0.23        0.00      4.14 o 
   1   6   9       21.64       20.12      6.61 o 
   2   6   9        6.70        7.13      5.30 o 
   3   6   9        3.29        3.96      5.02 o 
   4   6   9      247.74      243.33     16.87 o 
   5   6   9       81.66       75.93     11.35 o 
   6   6   9      217.16      252.36     18.22 o 
   7   6   9       32.21       45.56     10.05 o 
   8   6   9       45.63       48.62     15.02 o 
   9   6   9       43.18       66.69     14.78 o 
  10   6   9       44.93        6.55     16.86 o 
  11   6   9      187.68       43.39     69.52 o 
  12   6   9       22.98        7.80      8.71 o 
 -14   7   9        1.38        1.68      9.49 o 
 -13   7   9        0.95        4.52      9.97 o 
 -12   7   9       89.17       96.72     21.71 o 
 -11   7   9       19.71        8.45     14.83 o 
 -10   7   9      123.26       87.25     60.32 o 
  -9   7   9        3.14       -0.11      7.97 o 
  -8   7   9      292.53      407.66     34.20 o 
  -7   7   9       10.64        9.07      9.07 o 
  -6   7   9       38.87       58.72     12.49 o 
  -5   7   9      101.97       94.91     14.65 o 
  -4   7   9      247.65      253.44     20.97 o 
  -3   7   9      206.20      194.94     18.65 o 
  -2   7   9        5.36        2.61      6.12 o 
  -1   7   9      215.74      230.00     19.89 o 
   0   7   9       68.63       63.43     12.63 o 
   1   7   9      136.62      166.20     17.15 o 
   2   7   9       63.97       95.07     14.84 o 
   3   7   9       92.61      115.09     12.67 o 
   4   7   9      199.71      213.66     16.64 o 
   5   7   9       10.97       17.91      7.37 o 
   6   7   9        5.78        6.40      7.50 o 
   7   7   9       56.53       46.88     12.87 o 
   8   7   9      300.90      371.99     28.67 o 
   9   7   9        3.99        5.36     10.21 o 
  10   7   9      196.16      107.96    142.51 o 
 -12   8   9        0.10        0.82     12.33 o 
 -11   8   9       12.16        9.23     11.71 o 
 -10   8   9       32.66       15.28     12.25 o 
  -9   8   9      167.42       80.70    104.05 o 
  -8   8   9        4.48       -0.90      7.70 o 
  -7   8   9        0.23       -0.26      7.42 o 
  -6   8   9        0.14       -5.70      5.70 o 
  -5   8   9      146.38      131.83     17.14 o 
  -4   8   9       24.66       26.53      9.94 o 
  -3   8   9       70.48       88.71     14.83 o 
  -2   8   9       44.85       57.05     12.81 o 
  -1   8   9      122.51      159.85     18.22 o 
   0   8   9      299.92      369.33     26.08 o 
   1   8   9       13.78       21.99      9.13 o 
   2   8   9      183.21      213.19     20.39 o 
   3   8   9      127.37      145.60     17.85 o 
   4   8   9      109.49      167.47     32.48 o 
   5   8   9       98.29      151.78     23.27 o 
   6   8   9       22.36       20.78     13.31 o 
   7   8   9        0.09       -9.28     13.08 o 
   8   8   9       27.15        9.98     19.97 o 
  -8   9   9        1.55       -1.23     10.90 o 
  -7   9   9        0.20        3.19     11.72 o 
  -6   9   9        1.72        1.77     11.87 o 
  -5   9   9       10.73       14.42      9.60 o 
  -4   9   9       57.44       70.50     15.50 o 
  -3   9   9       48.81       77.84     15.41 o 
  -2   9   9       79.49      114.49     18.19 o 
  -1   9   9        8.69        9.89     11.58 o 
   0   9   9       74.84       97.65     22.10 o 
   1   9   9       35.23       67.07     27.00 o 
   2   9   9       16.01       16.45     19.40 o 
   3   9   9       28.27       23.06     20.95 o 
   4   9   9      109.42      187.15     40.64 o 
 -20   0  10      145.57      224.42     43.31 o 
 -18   0  10      351.00      489.19     54.28 o 
 -16   0  10        2.27       -1.91      8.44 o 
 -14   0  10        4.95        2.51      8.09 o 
 -12   0  10      372.44      344.30     19.88 o 
 -10   0  10      241.62      233.43     15.84 o 
  -8   0  10        4.77        5.55      4.65 o 
  -6   0  10       60.28       47.81      6.76 o 
  -4   0  10     2352.76     2412.32     55.30 o 
  -2   0  10     1292.93     1312.00     40.67 o 
   0   0  10      967.08      928.11     34.39 o 
   2   0  10     1640.72     1754.29     32.44 o 
   4   0  10     1137.22     1212.76     29.91 o 
   6   0  10       99.92      108.34     15.47 o 
   8   0  10      162.92      162.86     18.71 o 
  10   0  10       29.99       24.47     11.03 o 
  12   0  10       68.27       91.58     19.93 o 
  14   0  10        0.26       -0.79      8.98 o 
 -20   1  10      101.22      145.08     26.08 o 
 -19   1  10       16.38       18.38     13.43 o 
 -18   1  10      246.98      330.99     32.13 o 
 -17   1  10        9.86       18.10      9.01 o 
 -16   1  10      276.65      347.57     21.17 o 
 -15   1  10        0.08        2.93      5.15 o 
 -14   1  10      349.22      425.25     19.21 o 
 -13   1  10      426.85      445.07     19.06 o 
 -12   1  10       22.57       12.45      5.36 o 
 -11   1  10      503.48      515.98     16.62 o 
 -10   1  10      818.57      777.11     19.34 o 
  -9   1  10     2114.90     2168.21     32.00 o 
  -8   1  10       82.40       75.90      6.78 o 
  -7   1  10      353.93      325.35     11.17 o 
  -6   1  10      470.88      418.44     13.93 o 
  -5   1  10      230.88      225.12     10.08 o 
  -4   1  10       62.83       46.05      5.28 o 
  -3   1  10      479.08      440.67     12.58 o 
  -2   1  10       13.41       16.60      3.56 o 
  -1   1  10      583.00      639.51     15.25 o 
   0   1  10      328.02      344.35     15.33 o 
   1   1  10     1368.97     1364.09     26.85 o 
   2   1  10     1456.22     1472.28     24.56 o 
   3   1  10       19.44       18.31      4.53 o 
   4   1  10      585.12      610.88     19.67 o 
   5   1  10      539.35      583.52     17.30 o 
   6   1  10      256.46      265.88     15.09 o 
   7   1  10      144.51      134.74     11.89 o 
   8   1  10      415.14      438.24     20.96 o 
   9   1  10      138.77      146.45     13.68 o 
  10   1  10      110.76      133.00     13.64 o 
  11   1  10      260.17      284.95     19.23 o 
  12   1  10       60.03       70.04     12.41 o 
  13   1  10       91.66      112.23     14.53 o 
  14   1  10       30.77       29.19     13.33 o 
  15   1  10        0.50        0.97      7.88 o 
 -19   2  10       10.62       -0.80      8.73 o 
 -18   2  10        5.41        8.17     12.49 o 
 -17   2  10       93.21      108.15     14.93 o 
 -16   2  10        1.92        4.13      6.22 o 
 -15   2  10      144.05      155.99     13.44 o 
 -14   2  10       64.14       80.13     10.50 o 
 -13   2  10        1.92       -0.17      4.75 o 
 -12   2  10      252.20      294.60     15.83 o 
 -11   2  10       73.74       70.86      9.58 o 
 -10   2  10      320.26      325.14     15.16 o 
  -9   2  10       17.34       13.92      6.20 o 
  -8   2  10      746.70      702.20     19.18 o 
  -7   2  10        2.38        2.38      3.05 o 
  -6   2  10     1124.65     1089.87     29.60 o 
  -5   2  10      104.42       85.89      7.27 o 
  -4   2  10      760.95      751.20     16.18 o 
  -3   2  10     1152.69     1264.57     22.16 o 
  -2   2  10     1821.84     1850.40     29.01 o 
  -1   2  10     1372.20     1429.55     26.69 o 
   0   2  10      158.44      168.18      8.41 o 
   1   2  10      931.66      932.76     21.67 o 
   2   2  10       30.18       27.58      5.59 o 
   3   2  10      188.67      169.34     10.79 o 
   4   2  10      872.86      849.23     23.54 o 
   5   2  10        7.86        7.48      5.50 o 
   6   2  10      372.68      386.35     22.01 o 
   7   2  10      173.04      192.31     16.69 o 
   8   2  10       36.31       45.67     10.80 o 
   9   2  10        6.95       -0.38      5.83 o 
  10   2  10        0.88       -1.95      5.57 o 
  11   2  10       63.27       67.16     12.38 o 
  12   2  10       22.73       37.48     10.11 o 
  13   2  10       23.69       17.91      8.60 o 
  14   2  10      166.76      186.91     58.20 o 
  15   2  10       42.16       36.77     19.46 o 
 -19   3  10       33.93       38.17     16.29 o 
 -18   3  10        1.11        2.10      8.94 o 
 -17   3  10       18.31       24.28      9.01 o 
 -16   3  10        7.48       16.20      8.04 o 
 -15   3  10      101.39      117.23     13.96 o 
 -14   3  10        7.06        9.55      7.21 o 
 -13   3  10      195.44      191.85     16.08 o 
 -12   3  10       37.83       51.08     10.33 o 
 -11   3  10       38.53       33.58      8.88 o 
 -10   3  10      828.44      817.27     28.57 o 
  -9   3  10        0.32       -4.07      4.07 o 
  -8   3  10      566.17      503.53     21.68 o 
  -7   3  10        2.43        2.64      4.69 o 
  -6   3  10      261.06      237.05     11.64 o 
  -5   3  10      470.59      442.08     16.81 o 
  -4   3  10       22.63       25.63      4.55 o 
  -3   3  10       19.40       21.13      4.17 o 
  -2   3  10       16.26       14.56      3.63 o 
  -1   3  10       21.93       16.62      3.94 o 
   0   3  10       40.55       51.75      6.75 o 
   1   3  10       61.30       64.80      7.62 o 
   2   3  10        0.62       -1.64      3.21 o 
   3   3  10      209.78      196.29     12.56 o 
   4   3  10        6.88        4.86      4.33 o 
   5   3  10      420.72      410.40     22.39 o 
   6   3  10      484.34      504.65     25.39 o 
   7   3  10      551.99      611.76     29.22 o 
   8   3  10      953.77     1066.41     39.29 o 
   9   3  10       21.90       26.01      9.06 o 
  10   3  10      460.22      503.11     29.59 o 
  11   3  10        2.74       -1.53      6.60 o 
  12   3  10       18.12       20.93     10.05 o 
  13   3  10       19.61       17.20     10.31 o 
  14   3  10        4.51       13.52     12.65 o 
 -18   4  10       38.62       43.84     17.23 o 
 -17   4  10       38.25       34.01     12.68 o 
 -16   4  10       41.15       43.24     12.96 o 
 -15   4  10        2.73        6.68      8.37 o 
 -14   4  10       59.24       49.91     12.83 o 
 -13   4  10        1.43       -4.38      6.51 o 
 -12   4  10       16.52       17.19      8.16 o 
 -11   4  10      449.19      453.59     26.57 o 
 -10   4  10      234.28      195.17     18.12 o 
  -9   4  10     1104.93     1116.94     39.18 o 
  -8   4  10      147.74      116.23     14.80 o 
  -7   4  10        0.47        2.55      5.49 o 
  -6   4  10      922.59      889.15     33.02 o 
  -5   4  10       91.35       87.27     15.14 o 
  -4   4  10      694.90      694.47     20.60 o 
  -3   4  10        0.65       -0.28      3.16 o 
  -2   4  10       46.15       40.32      6.66 o 
  -1   4  10     1488.16     1623.77     32.58 o 
   0   4  10        0.13       -2.04      5.65 o 
   1   4  10      303.55      305.18     17.61 o 
   2   4  10      120.10      127.75     10.71 o 
   3   4  10       83.82       85.09     10.04 o 
   4   4  10        4.62        8.93      4.69 o 
   5   4  10        0.00        2.90      5.66 o 
   6   4  10        3.80        6.82      6.23 o 
   7   4  10      307.78      344.06     23.21 o 
   8   4  10        4.39       -5.31      5.31 o 
   9   4  10      167.27      181.21     18.67 o 
  10   4  10        0.22       -1.87      6.89 o 
  11   4  10      147.38      193.21     19.89 o 
  12   4  10       29.06       30.09     24.33 o 
  13   4  10       34.20       35.31     13.36 o 
  14   4  10        7.05        5.68     10.74 o 
 -17   5  10       12.13        6.77     10.30 o 
 -16   5  10      189.34      249.53     24.07 o 
 -15   5  10       80.30       81.97     16.89 o 
 -14   5  10      129.03      143.55     18.39 o 
 -13   5  10       37.06       28.16     11.29 o 
 -12   5  10        9.78        1.50      6.94 o 
 -11   5  10      147.96      132.28     16.58 o 
 -10   5  10        1.53        4.35      6.39 o 
  -9   5  10       35.16       41.65     13.75 o 
  -8   5  10       43.38       25.77     10.79 o 
  -7   5  10       16.20       15.29      9.00 o 
  -6   5  10      455.38      442.52     61.10 o 
  -5   5  10       20.98       24.07      7.70 o 
  -4   5  10     2185.62     2393.32     51.41 o 
  -3   5  10        1.42        2.58      5.22 o 
  -2   5  10      825.22      888.14     26.09 o 
  -1   5  10      194.80      175.81     12.58 o 
   0   5  10       38.64       37.46      7.32 o 
   1   5  10     1235.93     1298.06     38.03 o 
   2   5  10      429.75      435.04     23.07 o 
   3   5  10      348.67      340.65     21.29 o 
   4   5  10      667.78      671.13     29.84 o 
   5   5  10       20.68       13.51      7.42 o 
   6   5  10       50.16       50.66     11.67 o 
   7   5  10       29.61       34.94     10.36 o 
   8   5  10       11.37       11.52      9.99 o 
   9   5  10        6.77        4.10      6.19 o 
  10   5  10        2.44       -3.06      6.32 o 
  11   5  10        0.62       -1.53      6.75 o 
  12   5  10       18.14       -5.00      8.63 o 
 -16   6  10       31.24       30.58     12.95 o 
 -15   6  10      195.94      215.28     23.44 o 
 -14   6  10       26.28       27.84     11.27 o 
 -13   6  10      238.10      250.44     23.83 o 
 -12   6  10      112.25      103.94     17.06 o 
 -11   6  10      156.38      159.08     22.65 o 
 -10   6  10       24.39       25.43     12.06 o 
  -9   6  10        3.61       -0.84      7.79 o 
  -8   6  10        5.72        5.03      7.62 o 
  -7   6  10       23.21       29.38     11.83 o 
  -6   6  10       39.17       39.89     12.90 o 
  -5   6  10       53.80       61.12     11.78 o 
  -4   6  10      303.62      332.87     21.58 o 
  -3   6  10       17.83       17.44      6.97 o 
  -2   6  10       26.46       29.70      8.81 o 
  -1   6  10      241.77      232.08     18.22 o 
   0   6  10       32.64       35.31      7.18 o 
   1   6  10       22.51       26.22      6.36 o 
   2   6  10        2.61        3.00      4.83 o 
   3   6  10      119.31      147.24     13.19 o 
   4   6  10       24.65       18.36      7.25 o 
   5   6  10      157.24      184.39     15.78 o 
   6   6  10       57.38       58.87     11.28 o 
   7   6  10       68.68       81.09     13.07 o 
   8   6  10        0.03       -2.19      8.58 o 
   9   6  10       47.70        3.09      8.72 o 
  10   6  10        1.28        7.90      9.16 o 
  11   6  10       23.35       -6.32      9.25 o 
 -14   7  10        1.82       -8.35      8.35 o 
 -13   7  10       83.90       82.25     16.96 o 
 -12   7  10       32.59       32.73     14.36 o 
 -11   7  10      235.75      120.83    138.71 o 
 -10   7  10      184.82       83.75    107.08 o 
  -9   7  10      151.60      230.18     36.42 o 
  -8   7  10      109.74      107.38     20.04 o 
  -7   7  10       30.01       37.14     14.39 o 
  -6   7  10        4.91        3.14      6.33 o 
  -5   7  10        8.40       12.59      7.13 o 
  -4   7  10        1.79       -0.99      5.52 o 
  -3   7  10       16.17       14.74      7.30 o 
  -2   7  10        0.07        2.18      6.10 o 
  -1   7  10      278.28      309.28     22.56 o 
   0   7  10        6.84        2.02      6.34 o 
   1   7  10      395.45      444.33     34.25 o 
   2   7  10        3.29       -0.34      5.91 o 
   3   7  10      169.10      208.31     19.49 o 
   4   7  10       84.08       90.35     14.22 o 
   5   7  10       49.10       43.62     11.41 o 
   6   7  10       23.00       30.90     12.91 o 
   7   7  10       93.31       68.20     18.66 o 
   8   7  10      115.61      144.52     24.04 o 
   9   7  10        7.01       -7.29     14.98 o 
 -11   8  10       63.55       27.75     38.53 o 
 -10   8  10       37.86       26.16     23.27 o 
  -9   8  10       66.19       26.21     28.83 o 
  -8   8  10        9.95       -5.26      8.69 o 
  -7   8  10       44.50       18.64     35.36 o 
  -6   8  10       67.38       34.86     51.25 o 
  -5   8  10       71.62       72.29     18.67 o 
  -4   8  10       69.73       70.62     19.19 o 
  -3   8  10       21.96       28.55     13.54 o 
  -2   8  10        3.16       -0.78      9.29 o 
  -1   8  10        0.67       -0.36      9.19 o 
   0   8  10       29.14       28.27     13.57 o 
   1   8  10       15.97        8.63     10.19 o 
   2   8  10        1.16        8.80      9.67 o 
   3   8  10       25.99       18.97     12.23 o 
   5   8  10        0.09       24.33     17.30 o 
   6   8  10       39.14       70.59     23.76 o 
   7   8  10       29.93       33.04     23.34 o 
  -7   9  10      336.16      196.66    205.22 o 
  -6   9  10       48.19       47.00     18.89 o 
  -5   9  10       48.33       63.73     20.95 o 
  -4   9  10        5.99        6.54     11.79 o 
  -3   9  10       45.71       89.57     22.77 o 
  -2   9  10        7.57        6.85     11.73 o 
  -1   9  10       34.02       31.87     13.08 o 
   0   9  10       18.11       32.58     12.01 o 
   1   9  10        2.29       10.83     17.86 o 
   2   9  10       48.87       61.45     28.12 o 
 -19   0  11      223.20      305.41     44.85 o 
 -17   0  11       49.46       67.47     18.04 o 
 -15   0  11      152.67      138.85     20.00 o 
 -13   0  11       12.46       17.30      7.75 o 
 -11   0  11       79.80       89.98     12.80 o 
  -9   0  11      377.02      390.32     19.44 o 
  -7   0  11        2.81        0.66      3.68 o 
  -5   0  11      323.90      282.08     23.06 o 
  -3   0  11       25.23        8.59      6.21 o 
  -1   0  11       82.76       55.70     11.88 o 
   1   0  11        2.12        3.99      5.91 o 
   3   0  11      371.06      321.29     16.00 o 
   5   0  11      302.05      314.62     30.02 o 
   7   0  11     1078.22     1212.02     46.61 o 
   9   0  11      262.29      245.57     24.30 o 
  11   0  11      118.10      143.84     21.33 o 
  13   0  11      162.21      197.51     25.69 o 
  15   0  11       27.36       54.84     29.39 o 
 -19   1  11       12.97       35.15     22.08 o 
 -18   1  11      101.45      167.89     35.86 o 
 -17   1  11       15.38       13.86      9.66 o 
 -16   1  11       46.58       37.32     10.56 o 
 -15   1  11       79.33       97.24     11.60 o 
 -14   1  11       38.96       50.56      8.91 o 
 -13   1  11        8.65        5.58      5.61 o 
 -12   1  11      785.92      794.41     24.23 o 
 -11   1  11      631.49      583.81     20.17 o 
 -10   1  11     2068.23     2179.61     32.30 o 
  -9   1  11     1476.97     1473.66     43.19 o 
  -8   1  11      616.33      618.25     16.02 o 
  -7   1  11      549.41      556.95     17.08 o 
  -6   1  11      329.08      290.45     12.24 o 
  -5   1  11      375.01      381.63     14.71 o 
  -4   1  11     1771.38     1723.38     47.28 o 
  -3   1  11      787.94      834.00     24.57 o 
  -2   1  11      942.36      972.66     26.51 o 
  -1   1  11       39.79       30.25      4.60 o 
   0   1  11       33.35       48.42      8.01 o 
   1   1  11       61.03       53.01      5.54 o 
   2   1  11     1602.55     1683.31     27.11 o 
   3   1  11     1353.46     1441.71     26.39 o 
   4   1  11      453.79      447.65     17.54 o 
   5   1  11      165.35      139.14     13.26 o 
   6   1  11       49.97       58.45      9.37 o 
   7   1  11      236.86      259.09     15.94 o 
   8   1  11       87.08       84.11     11.29 o 
   9   1  11      241.77      272.13     17.92 o 
  10   1  11      351.81      408.46     22.60 o 
  11   1  11      365.13      413.12     23.53 o 
  12   1  11        5.45        2.00      6.57 o 
  13   1  11      328.93      204.04    138.23 o 
  14   1  11       60.95       37.56     30.92 o 
 -19   2  11       93.56      123.88     28.97 o 
 -18   2  11      162.16      210.21     39.23 o 
 -17   2  11      435.48      604.77     41.50 o 
 -16   2  11       24.77       26.79      9.52 o 
 -15   2  11      338.69      406.68     20.22 o 
 -14   2  11       17.06       25.34      7.39 o 
 -13   2  11       14.37       21.72      6.88 o 
 -12   2  11        3.82        0.07      5.03 o 
 -11   2  11      754.39      708.63     22.82 o 
 -10   2  11        8.46        6.70      6.25 o 
  -9   2  11      140.38      137.78     12.29 o 
  -8   2  11     1620.94     1599.72     41.82 o 
  -7   2  11      108.67      107.27      8.62 o 
  -6   2  11      847.59      795.04     23.81 o 
  -5   2  11      247.07      230.76     11.24 o 
  -4   2  11       81.99       85.01      7.60 o 
  -3   2  11      134.89      147.98      9.39 o 
  -2   2  11      791.73      830.00     20.26 o 
  -1   2  11      211.56      208.24     10.75 o 
   0   2  11        2.06       -0.25      3.81 o 
   1   2  11     1235.19     1227.85     35.62 o 
   2   2  11       37.32       34.24      6.23 o 
   3   2  11     1371.58     1463.45     43.70 o 
   4   2  11      220.23      236.99     13.50 o 
   5   2  11      215.62      242.14     17.52 o 
   6   2  11     1108.84     1138.42     37.10 o 
   7   2  11       24.64       15.55      7.85 o 
   8   2  11       20.36       20.34      8.07 o 
   9   2  11      225.42      219.91     19.28 o 
  10   2  11      105.20      108.81     15.35 o 
  11   2  11       10.80        7.77      8.20 o 
  12   2  11       42.52       15.78     34.24 o 
  13   2  11        0.05       -3.09      8.89 o 
  14   2  11      153.66       89.52    111.65 o 
 -18   3  11       13.44       32.12     14.87 o 
 -17   3  11       21.80       25.21     11.20 o 
 -16   3  11       18.61       13.40      9.40 o 
 -15   3  11       96.94       98.96     17.28 o 
 -14   3  11      123.62      136.89     14.71 o 
 -13   3  11      637.24      744.82     29.73 o 
 -12   3  11      514.13      495.31     24.00 o 
 -11   3  11      295.76      290.67     18.81 o 
 -10   3  11      282.45      273.55     17.72 o 
  -9   3  11        8.12       18.87      7.24 o 
  -8   3  11       88.13       77.51     11.08 o 
  -7   3  11      239.41      233.77     15.24 o 
  -6   3  11      238.94      230.16     12.15 o 
  -5   3  11      156.16      162.95     10.44 o 
  -4   3  11       32.04       47.11      7.41 o 
  -3   3  11      692.07      698.47     21.98 o 
  -2   3  11      577.60      663.86     21.62 o 
  -1   3  11     1374.15     1420.62     31.74 o 
   0   3  11       83.64       97.92     14.40 o 
   1   3  11     1186.45     1229.64     36.94 o 
   2   3  11       51.81       57.70     10.78 o 
   3   3  11       51.58       49.81      8.15 o 
   4   3  11      270.97      269.51     14.91 o 
   5   3  11      463.83      515.60     25.02 o 
   6   3  11        6.64       -3.27      5.36 o 
   7   3  11      272.73      277.59     20.59 o 
   8   3  11      191.17      174.19     22.39 o 
   9   3  11       98.46      109.27     19.77 o 
  10   3  11       60.38       55.65     18.21 o 
  11   3  11        1.57        3.77      9.72 o 
  12   3  11        0.98        3.19      9.76 o 
  13   3  11        0.94        4.21     10.39 o 
  14   3  11        3.70       -4.08     16.87 o 
 -18   4  11        0.82       -4.17     11.80 o 
 -17   4  11       27.22       39.89     13.12 o 
 -16   4  11       17.13       26.85     11.75 o 
 -15   4  11       16.43       30.93     11.38 o 
 -14   4  11      395.84      461.01     29.68 o 
 -13   4  11       86.96       66.70     17.31 o 
 -12   4  11      495.60      524.19     29.76 o 
 -11   4  11       18.95        7.99      7.08 o 
 -10   4  11      142.79      155.98     16.41 o 
  -9   4  11       31.50       15.14      8.15 o 
  -8   4  11       13.57        7.20      7.14 o 
  -7   4  11       99.49      100.62     13.32 o 
  -6   4  11       37.47       35.58      9.62 o 
  -5   4  11       49.91       39.34     10.70 o 
  -4   4  11      172.83      166.91     12.21 o 
  -3   4  11        0.41       -3.22      3.22 o 
  -2   4  11      340.05      310.46     16.21 o 
  -1   4  11     1319.02     1299.31     32.54 o 
   0   4  11     1138.88     1165.67     31.40 o 
   1   4  11      440.39      471.32     24.24 o 
   2   4  11      534.33      542.41     26.27 o 
   3   4  11      519.36      575.94     27.02 o 
   4   4  11        7.35        2.71      7.26 o 
   5   4  11      112.00      106.37     17.32 o 
   6   4  11      177.07      215.52     31.08 o 
   7   4  11      102.73      135.71     19.64 o 
   8   4  11      140.32      181.13     23.11 o 
   9   4  11       62.86       77.07     19.19 o 
  10   4  11       36.38       36.52     14.99 o 
  11   4  11      194.20      290.30     30.30 o 
  12   4  11        4.99       23.20     17.72 o 
  13   4  11       74.41       -1.38      9.94 o 
 -17   5  11        1.17        8.42     10.36 o 
 -16   5  11        1.84       13.93      9.77 o 
 -15   5  11        0.19        4.26      8.77 o 
 -14   5  11       19.84       30.60     11.11 o 
 -13   5  11       38.57       28.64     10.34 o 
 -12   5  11       64.69       60.06     13.86 o 
 -11   5  11       10.86       14.97      8.30 o 
 -10   5  11       58.39       73.05     13.97 o 
  -9   5  11      257.54      233.35     25.07 o 
  -8   5  11       84.43      100.60     15.02 o 
  -7   5  11      697.68      664.13     31.72 o 
  -6   5  11      376.83      386.57     29.22 o 
  -5   5  11       35.31       35.52     12.71 o 
  -4   5  11       20.15       20.00     10.90 o 
  -3   5  11        1.27       -1.60      7.17 o 
  -2   5  11      427.98      438.72     22.99 o 
  -1   5  11       66.56       52.89     10.31 o 
   0   5  11      368.28      400.53     22.82 o 
   1   5  11      807.65      799.35     40.56 o 
   2   5  11      347.40      370.88     34.66 o 
   3   5  11        5.11        6.36      6.01 o 
   4   5  11      148.16      163.23     20.52 o 
   5   5  11      581.13      587.75     37.92 o 
   6   5  11        9.41       14.94     10.02 o 
   7   5  11       85.02       90.77     19.09 o 
   8   5  11        1.71        3.54      8.01 o 
   9   5  11        2.27        1.41     10.69 o 
  10   5  11       30.50       -5.90      5.90 o 
  11   5  11       21.57       -2.23     11.74 o 
  12   5  11       18.07        2.13      8.47 o 
 -15   6  11       64.79       80.44     17.13 o 
 -14   6  11        7.13        8.92      9.57 o 
 -13   6  11       20.05       25.91     11.44 o 
 -12   6  11        7.86       15.30      8.88 o 
 -11   6  11       40.21       39.77     11.70 o 
 -10   6  11       48.36       53.44     13.29 o 
  -9   6  11       33.03       24.90     12.68 o 
  -8   6  11      300.04      368.32     31.12 o 
  -7   6  11       11.14       13.44      9.18 o 
  -6   6  11      180.10      211.74     28.26 o 
  -5   6  11       21.14       26.38     10.86 o 
  -4   6  11       17.00       15.89     10.64 o 
  -3   6  11     1023.38     1137.90     51.18 o 
  -2   6  11       14.26       14.08      9.79 o 
  -1   6  11      181.92      201.68     22.93 o 
   0   6  11       60.55       56.54     15.11 o 
   1   6  11       60.35       51.08      9.52 o 
   2   6  11        5.41        1.68      6.05 o 
   3   6  11       22.29       25.03      8.35 o 
   4   6  11        1.00        3.87      6.45 o 
   5   6  11       46.52       59.95     13.47 o 
   6   6  11       72.60       64.95     13.80 o 
   7   6  11       39.50       62.09     13.98 o 
   8   6  11        0.25       -1.78      7.22 o 
   9   6  11      195.14       -2.46      6.72 o 
  10   6  11       45.09       -2.98      8.76 o 
 -13   7  11      148.48      168.85     21.25 o 
 -12   7  11       30.02       17.19      9.54 o 
 -11   7  11       28.86       43.20     15.79 o 
 -10   7  11      105.62       40.82     70.73 o 
  -9   7  11        6.86        1.16      9.92 o 
  -8   7  11        4.89        1.83      9.61 o 
  -7   7  11       20.32       45.43     15.43 o 
  -6   7  11      199.85      227.10     26.49 o 
  -5   7  11      170.73      179.35     23.90 o 
  -4   7  11      170.18      161.17     22.69 o 
  -3   7  11      123.69      118.40     21.59 o 
  -2   7  11      216.93      238.65     26.37 o 
  -1   7  11       69.95       70.88     18.24 o 
   0   7  11      141.95      129.19     20.91 o 
   1   7  11      188.43      229.27     25.89 o 
   2   7  11        3.15       -3.90      7.46 o 
   3   7  11        2.46        3.59      7.07 o 
   4   7  11        8.90       13.03      7.96 o 
   5   7  11        3.05        5.22      7.07 o 
   6   7  11      170.42      184.49     25.08 o 
   7   7  11        4.05       -5.13      7.76 o 
   8   7  11      227.87      340.37     35.83 o 
 -10   8  11      199.44      128.96    130.98 o 
  -9   8  11       54.10       27.59     37.89 o 
  -8   8  11       62.30       32.97     42.53 o 
  -7   8  11        2.81       -2.30      9.05 o 
  -6   8  11       13.68        2.43     10.76 o 
  -5   8  11        8.99        4.04      9.26 o 
  -4   8  11       25.78       24.65     13.74 o 
  -3   8  11       18.27       14.92     12.26 o 
  -2   8  11       12.53        5.91     10.33 o 
  -1   8  11        3.17       -0.24      9.63 o 
   0   8  11       44.25       52.92     17.15 o 
   1   8  11        0.83        6.97      9.78 o 
   2   8  11       87.14       93.07     20.47 o 
   3   8  11      272.35      378.05     39.51 o 
   6   8  11       50.42       53.99     27.56 o 
  -5   9  11       59.22       84.49     23.00 o 
  -4   9  11       17.52       10.12     13.61 o 
  -3   9  11        2.48        1.95     12.19 o 
  -2   9  11        8.07        1.04     11.69 o 
  -1   9  11       15.08        3.40     13.20 o 
   0   9  11       45.30       59.70     19.20 o 
 -16   0  12      111.92      112.77     32.48 o 
 -14   0  12     1229.20     1515.09     85.63 o 
 -12   0  12     1595.88     1688.82     62.57 o 
 -10   0  12      210.28      194.57     20.68 o 
  -8   0  12      485.00      469.73     28.95 o 
  -6   0  12      157.47      151.43     17.02 o 
  -4   0  12      520.71      453.10     30.23 o 
  -2   0  12      167.40      148.67     21.09 o 
   0   0  12     2382.59     2428.68     61.39 o 
   2   0  12        0.29        2.70      6.49 o 
   4   0  12      523.69      519.72     29.02 o 
   6   0  12      601.00      686.46     57.09 o 
   8   0  12      240.25      287.13     39.09 o 
  10   0  12      458.82      512.39     54.98 o 
  12   0  12      100.87       16.17     15.61 o 
  14   0  12       31.11        0.28     18.84 o 
 -17   1  12        9.78        9.12     12.59 o 
 -16   1  12      484.69      576.65     39.87 o 
 -15   1  12        6.39        4.26     10.49 o 
 -14   1  12      712.92      857.97     36.47 o 
 -13   1  12      120.77      146.95     16.76 o 
 -12   1  12        8.12       16.37      8.94 o 
 -11   1  12       67.33       70.21     13.20 o 
 -10   1  12     2666.51     2777.46     48.81 o 
  -9   1  12       16.64       10.12      5.93 o 
  -8   1  12     3523.62     3494.29     53.39 o 
  -7   1  12     1410.26     1394.71     33.78 o 
  -6   1  12      244.48      235.01     14.32 o 
  -5   1  12      288.73      259.27     15.09 o 
  -4   1  12       10.58       11.57      5.23 o 
  -3   1  12       62.70       55.30      8.81 o 
  -2   1  12       30.96       23.76      6.21 o 
  -1   1  12        1.73        0.55      3.93 o 
   0   1  12       40.56       31.46      7.07 o 
   1   1  12      175.63      169.50     12.61 o 
   2   1  12     1597.38     1672.60     36.44 o 
   3   1  12      174.12      152.74     12.22 o 
   4   1  12     2397.52     2612.97     53.63 o 
   5   1  12       50.43       46.22     14.21 o 
   6   1  12      229.31      230.42     24.70 o 
   7   1  12        4.69       -1.35      8.02 o 
   8   1  12        9.97        7.53      6.82 o 
   9   1  12       63.64       91.56     28.12 o 
  10   1  12        0.09       -6.29      8.11 o 
  11   1  12       20.54       22.81     12.62 o 
  12   1  12       48.14       13.75     30.79 o 
  13   1  12        0.46       -0.71      9.79 o 
  14   1  12       18.13       14.67     14.46 o 
 -18   2  12       76.40       88.44     30.51 o 
 -17   2  12      156.51      226.83     28.88 o 
 -16   2  12      149.78      186.04     20.57 o 
 -15   2  12      225.71      269.88     23.43 o 
 -14   2  12       54.93       51.15     10.72 o 
 -13   2  12      106.26       99.05     12.67 o 
 -12   2  12      391.08      355.55     20.53 o 
 -11   2  12       27.08       22.47      8.28 o 
 -10   2  12       31.04       26.32      7.97 o 
  -9   2  12       48.44       59.92     10.38 o 
  -8   2  12     1333.98     1341.30     28.36 o 
  -7   2  12      265.08      271.37     15.71 o 
  -6   2  12      571.10      562.07     21.66 o 
  -5   2  12       61.45       45.42      8.27 o 
  -4   2  12      463.30      419.68     18.92 o 
  -3   2  12       14.54        7.87      4.89 o 
  -2   2  12       10.66       11.43      5.21 o 
  -1   2  12      298.31      313.62     16.89 o 
   0   2  12      998.78     1038.05     29.57 o 
   1   2  12     1433.11     1476.16     47.50 o 
   2   2  12      754.21      764.30     30.03 o 
   3   2  12      833.99      848.90     31.51 o 
   4   2  12        5.46        7.74      8.39 o 
   5   2  12      389.28      360.36     29.23 o 
   6   2  12      260.96      214.13     23.74 o 
   7   2  12       19.18       20.99     11.11 o 
   8   2  12       85.84       95.85     18.64 o 
   9   2  12       18.53       22.66     12.58 o 
  10   2  12      356.45      395.88     34.79 o 
  11   2  12       14.93        2.36      9.44 o 
  12   2  12      163.13      100.17    122.26 o 
  13   2  12        8.88       18.38     12.37 o 
 -18   3  12       33.48       77.34     28.97 o 
 -17   3  12       73.16       95.27     21.92 o 
 -16   3  12       25.67       41.02     15.70 o 
 -15   3  12        1.79       -3.00      6.53 o 
 -14   3  12        5.11        1.73      6.79 o 
 -13   3  12       78.14       97.64     13.65 o 
 -12   3  12       93.92      101.14     13.08 o 
 -11   3  12        1.00        1.86      6.20 o 
 -10   3  12        0.35        4.81      6.21 o 
  -9   3  12      294.21      276.93     17.52 o 
  -8   3  12      298.52      280.74     17.08 o 
  -7   3  12       32.86       33.09      8.25 o 
  -6   3  12      398.02      350.12     15.11 o 
  -5   3  12       99.31      102.07      9.05 o 
  -4   3  12       86.18       98.46      9.88 o 
  -3   3  12       18.74       19.20      5.47 o 
  -2   3  12      448.12      421.58     18.05 o 
  -1   3  12      369.73      363.06     16.98 o 
   0   3  12      385.31      382.21     21.21 o 
   1   3  12      303.35      321.74     23.11 o 
   2   3  12       37.10       34.43      9.22 o 
   3   3  12       13.53       23.47      7.73 o 
   4   3  12       16.32       14.07      9.10 o 
   5   3  12       97.07      118.34     18.69 o 
   6   3  12      180.87      213.16     23.80 o 
   7   3  12       40.92       39.62     18.35 o 
   8   3  12       17.03        8.34     12.23 o 
   9   3  12      132.21      129.53     21.27 o 
  10   3  12       31.51       30.38     13.57 o 
  11   3  12       16.08       11.79     17.86 o 
  12   3  12       82.67       26.82     34.31 o 
  13   3  12       89.44       46.39     55.33 o 
 -17   4  12       25.70       41.67     16.13 o 
 -16   4  12       58.53       78.87     16.77 o 
 -15   4  12        9.38       18.58      9.38 o 
 -14   4  12      115.49      137.06     18.69 o 
 -13   4  12       11.34       22.83      9.71 o 
 -12   4  12      113.89      110.72     16.15 o 
 -11   4  12      612.18      601.71     31.29 o 
 -10   4  12       49.37       55.02     12.49 o 
  -9   4  12      925.79      898.55     36.47 o 
  -8   4  12      295.06      281.48     20.74 o 
  -7   4  12        0.41       -1.50      5.19 o 
  -6   4  12     1610.73     1634.56     81.31 o 
  -5   4  12      718.23      751.60     31.02 o 
  -4   4  12      108.71       95.01     10.38 o 
  -3   4  12     1873.86     2002.57     40.65 o 
  -2   4  12       19.26       24.47      6.69 o 
  -1   4  12     1049.51     1066.69     30.39 o 
   0   4  12       27.04       29.12      7.21 o 
   1   4  12      483.55      485.26     25.68 o 
   2   4  12      310.77      346.12     21.96 o 
   3   4  12       88.44       94.75     12.82 o 
   4   4  12      106.61      108.58     17.90 o 
   5   4  12        9.82       11.71      8.81 o 
   6   4  12        2.96        3.23      7.64 o 
   7   4  12      115.43      117.90     27.21 o 
   8   4  12        0.03        1.52      8.08 o 
   9   4  12      167.80      188.92     35.29 o 
  10   4  12       94.11      125.50     23.04 o 
  11   4  12        0.09        5.13     10.34 o 
  12   4  12       35.69       27.63     12.35 o 
 -16   5  12      122.32      179.89     20.87 o 
 -15   5  12        1.28        5.82      9.83 o 
 -14   5  12       65.43       62.87     15.39 o 
 -13   5  12        0.05        1.84      8.08 o 
 -12   5  12        6.57        9.81      8.26 o 
 -11   5  12        0.39        7.17      7.58 o 
 -10   5  12      257.65      257.30     22.13 o 
  -9   5  12      162.67      144.17     16.43 o 
  -8   5  12      434.73      452.54     30.47 o 
  -7   5  12      101.40       82.79     13.42 o 
  -6   5  12       28.05       23.97      8.37 o 
  -5   5  12      319.04      318.81     22.24 o 
  -4   5  12        5.53        6.61      6.40 o 
  -3   5  12       59.58       57.92     11.86 o 
  -2   5  12       82.02       73.03     10.48 o 
  -1   5  12      256.51      271.35     16.70 o 
   0   5  12      400.48      392.71     20.28 o 
   1   5  12      217.00      208.66     18.01 o 
   2   5  12      268.60      276.01     20.53 o 
   3   5  12       16.13       14.24      6.96 o 
   4   5  12      333.59      402.52     32.05 o 
   5   5  12        0.69        6.23      8.08 o 
   6   5  12        8.34        6.25      8.62 o 
   7   5  12        4.32        3.75      7.85 o 
   8   5  12        3.79       -6.61      6.91 o 
   9   5  12        0.50        3.98      9.87 o 
  10   5  12       11.25        1.27     15.33 o 
  11   5  12        8.98       -0.93      9.32 o 
 -15   6  12       48.75       54.48     15.51 o 
 -14   6  12      100.72      118.12     19.04 o 
 -13   6  12        0.01        6.97      9.30 o 
 -12   6  12      293.57      356.51     35.68 o 
 -11   6  12       47.21       39.35     12.42 o 
 -10   6  12       86.64      101.55     17.95 o 
  -9   6  12       53.70       64.05     14.48 o 
  -8   6  12       55.35       48.00     12.13 o 
  -7   6  12       20.87       22.97     11.34 o 
  -6   6  12        8.96        6.15      8.75 o 
  -5   6  12       48.56       50.30     14.67 o 
  -4   6  12        0.00       -6.87      6.87 o 
  -3   6  12      238.22      289.97     27.56 o 
  -2   6  12        2.90        0.26      8.84 o 
  -1   6  12        2.10        7.26      8.45 o 
   0   6  12        0.98        0.09      7.30 o 
   1   6  12      391.64      426.83     32.62 o 
   2   6  12        0.18       -2.81      9.84 o 
   3   6  12      262.83      333.95     42.61 o 
   4   6  12        3.32       -4.36      6.73 o 
   5   6  12      258.76      317.05     24.85 o 
   6   6  12        3.43        7.91      8.25 o 
   7   6  12       49.45       42.47     12.64 o 
   8   6  12       19.33       29.50     10.96 o 
   9   6  12       28.87        1.15      8.91 o 
 -13   7  12      124.74      162.00     21.33 o 
 -12   7  12        0.05       -1.23      7.90 o 
 -11   7  12      266.66      342.16     28.40 o 
 -10   7  12        5.29        9.87      9.03 o 
  -9   7  12      104.43       51.21     53.92 o 
  -8   7  12       26.86        7.21     10.12 o 
  -7   7  12       24.67       22.68     12.87 o 
  -6   7  12       42.37       41.60     15.50 o 
  -5   7  12      132.69      142.63     26.93 o 
  -4   7  12        5.55       -1.19      9.01 o 
  -3   7  12      185.26      213.81     25.74 o 
  -2   7  12        0.22       -7.49      7.49 o 
  -1   7  12        1.89        4.01      8.95 o 
   0   7  12      143.97      177.05     27.77 o 
   1   7  12       36.19       28.28     12.63 o 
   2   7  12       20.78       27.23     12.07 o 
   3   7  12        4.59       11.25     12.23 o 
   4   7  12        0.08        6.20      7.24 o 
   5   7  12      122.81      157.87     18.68 o 
   6   7  12       18.94       15.82      9.70 o 
   7   7  12       97.78      135.88     28.08 o 
  -9   8  12        0.57        1.21     10.99 o 
  -8   8  12        0.88        4.89      9.45 o 
  -7   8  12       25.24        4.31     12.51 o 
  -6   8  12        0.66       -5.92      9.44 o 
  -5   8  12       50.54       15.41     38.04 o 
  -4   8  12       22.84       -2.60      9.63 o 
  -3   8  12       17.89       16.64     11.45 o 
  -2   8  12       26.81       28.22     12.22 o 
  -1   8  12       33.20       34.39     20.95 o 
   0   8  12      121.54      135.05     22.91 o 
   1   8  12        1.37        1.56      8.80 o 
   2   8  12       41.83       63.84     16.54 o 
   3   8  12       12.88       20.16     10.22 o 
   4   8  12        0.10       -3.23     14.20 o 
 -17   0  13       15.10        9.14     19.54 o 
 -15   0  13       88.04      109.54     32.48 o 
 -13   0  13      131.32      153.55     31.78 o 
 -11   0  13       20.18       14.13      9.72 o 
  -9   0  13      302.52      293.22     24.64 o 
  -7   0  13     2063.31     2134.14     61.26 o 
  -5   0  13     1002.71      963.45     41.23 o 
  -3   0  13     1107.08     1035.28     42.55 o 
  -1   0  13      533.06      541.13     31.18 o 
   1   0  13       10.92       11.58      7.99 o 
   3   0  13      846.14      867.42     39.10 o 
   5   0  13      109.71      122.75     27.84 o 
   7   0  13        6.28       16.31     13.78 o 
   9   0  13        2.70       10.83     14.06 o 
  11   0  13       31.32       -0.28     12.23 o 
  13   0  13       26.93        0.14     15.47 o 
 -18   1  13        6.01       -8.58     16.31 o 
 -17   1  13      367.49      508.54     43.52 o 
 -16   1  13      120.28      147.38     23.27 o 
 -15   1  13      216.98      285.22     30.27 o 
 -14   1  13       92.41      125.48     17.31 o 
 -13   1  13      133.21      144.61     17.20 o 
 -12   1  13       45.87       38.17     11.63 o 
 -11   1  13      740.28      823.76     35.16 o 
 -10   1  13       11.84       13.54      6.82 o 
  -9   1  13      341.14      331.85     18.55 o 
  -8   1  13       68.45       80.07     11.72 o 
  -7   1  13        7.17        9.26      5.60 o 
  -6   1  13        8.49        6.70      4.85 o 
  -5   1  13       22.97       17.22      6.22 o 
  -4   1  13      537.21      552.71     22.41 o 
  -3   1  13       80.66       78.06     10.49 o 
  -2   1  13      396.24      396.07     19.24 o 
  -1   1  13      221.68      231.72     15.06 o 
   0   1  13       61.25       45.28      8.96 o 
   1   1  13        6.50        8.73      5.30 o 
   2   1  13      305.36      281.05     16.71 o 
   3   1  13       56.11       52.42      9.35 o 
   4   1  13       64.22       50.86     14.49 o 
   5   1  13      110.87      106.25     20.04 o 
   6   1  13        0.03       -5.88      5.88 o 
   7   1  13      157.09      181.02     23.21 o 
   8   1  13        2.36        3.13      8.65 o 
   9   1  13      138.95      143.33     21.76 o 
  10   1  13        0.05        0.61      8.98 o 
  11   1  13      250.26        5.91      9.84 o 
  12   1  13        0.09        8.35     10.93 o 
  13   1  13       88.68       68.58     82.54 o 
 -18   2  13       87.35      109.11     35.43 o 
 -17   2  13       47.77       48.64     21.44 o 
 -16   2  13       11.76       17.84     13.20 o 
 -15   2  13      188.36      219.06     21.59 o 
 -14   2  13        9.63        9.43      8.98 o 
 -13   2  13       24.57       21.22     10.15 o 
 -12   2  13       26.04       25.88     10.52 o 
 -11   2  13      717.50      744.03     34.97 o 
 -10   2  13       35.79       33.17     11.35 o 
  -9   2  13      913.13      915.00     37.09 o 
  -8   2  13      653.74      690.85     25.22 o 
  -7   2  13      149.33      140.53     12.75 o 
  -6   2  13      427.52      417.14     19.84 o 
  -5   2  13      536.94      480.50     20.97 o 
  -4   2  13       32.68       23.31      6.77 o 
  -3   2  13      174.03      177.36     13.60 o 
  -2   2  13       41.26       33.27      7.88 o 
  -1   2  13      100.51       95.01     11.31 o 
   0   2  13      208.02      209.21     14.93 o 
   1   2  13     1029.11     1087.88     36.84 o 
   2   2  13       25.00       28.42      8.66 o 
   3   2  13      381.76      387.40     22.76 o 
   4   2  13      246.28      258.20     25.65 o 
   5   2  13       36.93       43.79     22.15 o 
   6   2  13      469.76      530.30     37.43 o 
   7   2  13       95.80       78.92     18.28 o 
   8   2  13       17.78       13.76     11.03 o 
   9   2  13      465.26      463.37     77.13 o 
  10   2  13       13.38       12.03     10.74 o 
  11   2  13      135.57       72.64     90.83 o 
  12   2  13       87.57       27.48     51.74 o 
 -18   3  13        0.22       17.86     19.54 o 
 -17   3  13       10.09        7.33     12.97 o 
 -16   3  13        6.78       -3.94     10.03 o 
 -15   3  13        0.59        3.37      9.15 o 
 -14   3  13       19.91       13.63     10.07 o 
 -13   3  13      452.61      559.81     32.68 o 
 -12   3  13       47.47       36.75     11.93 o 
 -11   3  13      681.86      741.38     36.11 o 
 -10   3  13       13.66        2.22      6.66 o 
  -9   3  13      151.92      145.17     17.03 o 
  -8   3  13      189.63      202.49     19.44 o 
  -7   3  13        2.13        0.51      5.88 o 
  -6   3  13       20.48       12.14      7.38 o 
  -5   3  13      225.10      215.87     15.21 o 
  -4   3  13      421.08      395.29     22.72 o 
  -3   3  13      357.32      369.82     29.67 o 
  -2   3  13      683.46      685.44     29.62 o 
  -1   3  13      384.93      402.93     23.13 o 
   0   3  13       17.28       17.65      7.60 o 
   1   3  13       44.38       32.05      9.18 o 
   2   3  13        3.06        1.98      5.99 o 
   3   3  13       67.83       70.07     12.66 o 
   4   3  13       74.99       69.62     16.46 o 
   5   3  13      441.67      510.73     36.17 o 
   6   3  13       18.47       15.53     10.70 o 
   7   3  13      225.33      225.83     25.89 o 
   8   3  13       31.12       43.13     14.32 o 
   9   3  13       62.96       74.93     19.75 o 
  10   3  13       26.31       27.76     13.28 o 
  11   3  13       80.95       84.16     28.19 o 
  12   3  13      151.29       89.29     95.55 o 
 -17   4  13        6.65        4.19     12.70 o 
 -16   4  13       67.32       97.30     23.09 o 
 -15   4  13        5.61        7.31     13.21 o 
 -14   4  13      375.07      461.06     38.48 o 
 -13   4  13       11.15        9.75     11.24 o 
 -12   4  13      275.03      332.33     32.66 o 
 -11   4  13       20.18       25.31     13.27 o 
 -10   4  13       12.02        6.86      9.78 o 
  -9   4  13      104.97      124.32     21.33 o 
  -8   4  13       23.15       23.52     11.74 o 
  -7   4  13      653.85      614.68     39.41 o 
  -6   4  13        6.05        8.97      8.87 o 
  -5   4  13      119.00       93.88     18.07 o 
  -4   4  13       35.46       29.28     12.72 o 
  -3   4  13      588.56      609.39     28.45 o 
  -2   4  13      357.03      388.23     28.57 o 
  -1   4  13      263.38      272.05     19.91 o 
   0   4  13      571.70      569.38     28.24 o 
   1   4  13       10.71        0.43      5.60 o 
   2   4  13      157.33      184.64     20.12 o 
   3   4  13       39.73       50.71     14.84 o 
   4   4  13      297.33      334.40     29.73 o 
   5   4  13        0.16        2.67      7.95 o 
   6   4  13       47.87       48.87     15.43 o 
   7   4  13        3.90        4.23      8.73 o 
   8   4  13       23.43       42.96     14.66 o 
   9   4  13       20.99       19.60     12.47 o 
  10   4  13        0.29       -8.58     14.55 o 
  11   4  13       25.13       46.26     16.01 o 
 -16   5  13       29.13       21.81     15.19 o 
 -15   5  13       22.42       23.81     14.02 o 
 -14   5  13       11.38        8.75     12.39 o 
 -13   5  13       21.40       23.54     13.52 o 
 -12   5  13       14.98       12.71     11.65 o 
 -11   5  13        4.85        1.96     10.30 o 
 -10   5  13      133.56      115.52     23.91 o 
  -9   5  13       24.72       22.00     13.73 o 
  -8   5  13       40.43       33.57     13.62 o 
  -7   5  13      124.35      138.08     20.88 o 
  -6   5  13        7.11        2.60     13.15 o 
  -5   5  13       29.35       24.32     11.60 o 
  -4   5  13       44.22       41.41     13.86 o 
  -3   5  13      461.45      451.65     33.79 o 
  -2   5  13      186.92      168.87     21.63 o 
  -1   5  13      238.16      254.10     25.52 o 
   0   5  13       74.74       89.94     13.59 o 
   1   5  13      474.58      547.59     28.92 o 
   2   5  13      100.29      106.27     14.25 o 
   3   5  13      171.51      207.12     36.98 o 
   4   5  13      128.33      149.30     21.08 o 
   5   5  13        0.00       -3.51      7.80 o 
   6   5  13        5.59        6.67      8.04 o 
   7   5  13        0.16       -5.33     12.87 o 
   8   5  13       33.76       42.80     14.76 o 
   9   5  13       51.33       95.34     28.40 o 
  10   5  13        6.91       -2.92      9.57 o 
 -14   6  13       38.77       46.28     21.44 o 
 -13   6  13       24.47       34.93     16.75 o 
 -12   6  13       13.24        9.88     11.99 o 
 -11   6  13        0.67       -0.08     11.53 o 
 -10   6  13       22.02       33.43     15.40 o 
  -9   6  13       48.11       17.56     19.54 o 
  -8   6  13      129.25      134.86     22.63 o 
  -7   6  13       74.23       85.45     20.24 o 
  -6   6  13       40.88       35.37     13.92 o 
  -5   6  13       29.60       17.68     11.23 o 
  -4   6  13       15.13        5.18      9.08 o 
  -3   6  13       98.09      102.98     19.53 o 
  -2   6  13       23.87       33.15     12.75 o 
  -1   6  13      274.07      325.62     30.37 o 
   0   6  13      376.48      394.98     32.88 o 
   1   6  13        4.74        2.21      5.90 o 
   2   6  13      280.36      322.69     29.43 o 
   3   6  13        6.47        4.54     10.76 o 
   4   6  13       57.14       73.40     25.45 o 
   5   6  13        3.36        5.34     12.37 o 
   6   6  13        7.25       15.75      9.27 o 
   7   6  13        2.94        1.61      7.99 o 
   8   6  13       17.60       22.28     10.25 o 
 -12   7  13        9.12       12.98     15.75 o 
 -11   7  13        0.59       10.89     12.57 o 
 -10   7  13       34.36       27.02     16.17 o 
  -9   7  13        0.03       -6.94      6.94 o 
  -8   7  13        1.66       -0.54      8.27 o 
  -7   7  13        0.93       -4.24      6.19 o 
  -6   7  13       12.51       -4.78     11.53 o 
  -5   7  13       50.29        5.77     16.03 o 
  -2   7  13      100.88      110.80     32.62 o 
  -1   7  13       35.92       35.43     18.98 o 
   0   7  13        8.19       18.98     13.50 o 
   1   7  13       10.85       -0.42     11.81 o 
   2   7  13       14.37       17.58     16.45 o 
   3   7  13       18.09       36.56     19.54 o 
   4   7  13       23.94       19.97      8.96 o 
   5   7  13        7.10        8.30      7.05 o 
   6   7  13       52.96       60.10     14.84 o 
  -8   8  13       17.44        3.66     19.54 o 
  -7   8  13       16.37        2.39     18.42 o 
  -6   8  13       96.98       -3.09     18.00 o 
  -5   8  13       50.72       -0.56     13.92 o 
  -4   8  13        3.34      -13.36     13.36 o 
  -3   8  13       13.98       -5.06     14.34 o 
  -2   8  13       25.69       34.03     22.78 o 
  -1   8  13       10.50       43.31     20.95 o 
   0   8  13        1.84        6.19     16.17 o 
   1   8  13       18.47       19.83     19.12 o 
   2   8  13       86.91      103.49     33.18 o 
 -18   0  14        0.57        1.12     19.12 o 
 -16   0  14      263.95      338.03     48.09 o 
 -14   0  14      325.23      390.06     48.93 o 
 -12   0  14      507.97      554.43     54.98 o 
 -10   0  14        0.16        3.45      8.09 o 
  -8   0  14     1169.27     1147.64     47.50 o 
  -6   0  14     2924.43     2992.67     75.34 o 
  -4   0  14     1166.16     1157.29     47.03 o 
  -2   0  14       59.90       33.17     11.07 o 
   0   0  14        0.05       -5.85      6.27 o 
   2   0  14       37.84       37.25     11.99 o 
   4   0  14     1491.48     1680.58     90.55 o 
   6   0  14     1002.15     1184.09     79.87 o 
   8   0  14      228.99      238.20     38.95 o 
  10   0  14       20.22       12.37     10.55 o 
  12   0  14      101.01        3.23     15.75 o 
 -18   1  14       14.99       17.60     14.51 o 
 -17   1  14       67.45       72.24     21.02 o 
 -16   1  14        5.87       -5.31     10.93 o 
 -15   1  14        4.54       11.79     11.28 o 
 -14   1  14        3.64       10.01     12.37 o 
 -13   1  14      193.78      203.88     20.06 o 
 -12   1  14       43.62       63.78     13.62 o 
 -11   1  14       46.62       57.28     13.19 o 
 -10   1  14       39.55       48.33     12.55 o 
  -9   1  14      238.09      242.38     17.32 o 
  -8   1  14      174.16      186.76     14.65 o 
  -7   1  14      254.02      247.37     16.15 o 
  -6   1  14      285.92      288.59     17.52 o 
  -5   1  14      479.86      450.17     21.64 o 
  -4   1  14       94.18       92.11     11.12 o 
  -3   1  14      217.63      199.65     14.73 o 
  -2   1  14        0.77       -0.66      4.71 o 
  -1   1  14      233.94      239.86     16.15 o 
   0   1  14      199.18      206.46     15.17 o 
   1   1  14      443.59      464.92     21.82 o 
   2   1  14      126.07      118.73     12.22 o 
   3   1  14       73.58       83.77     11.10 o 
   4   1  14       35.21       26.68     11.38 o 
   5   1  14       82.55       80.38     18.54 o 
   6   1  14        7.81        2.96      8.57 o 
   7   1  14      246.52      288.17     29.76 o 
   8   1  14      175.57      193.96     25.30 o 
   9   1  14        8.65        9.72      9.86 o 
  10   1  14      340.77        2.66      6.94 o 
  11   1  14        4.20       -3.98      8.82 o 
  12   1  14       68.82       45.40     60.53 o 
 -18   2  14      128.03      204.31     40.78 o 
 -17   2  14      132.08      193.99     27.84 o 
 -16   2  14        4.01        4.16     12.69 o 
 -15   2  14       44.10       33.42     12.85 o 
 -14   2  14       22.33       29.89     11.72 o 
 -13   2  14        6.91       16.55      9.59 o 
 -12   2  14       32.81       44.19     12.63 o 
 -11   2  14       92.83       84.36     15.70 o 
 -10   2  14       75.34       90.49     16.30 o 
  -9   2  14      177.22      180.90     18.80 o 
  -8   2  14       61.39       86.22     15.55 o 
  -7   2  14      107.46      111.39     11.69 o 
  -6   2  14       28.02       28.46      7.35 o 
  -5   2  14        2.56        0.79      4.70 o 
  -4   2  14      184.63      162.67     13.91 o 
  -3   2  14        4.64        0.08      4.49 o 
  -2   2  14     1795.76     1950.80     43.74 o 
  -1   2  14       44.42       46.95      9.50 o 
   0   2  14     1692.88     1852.25     42.82 o 
   1   2  14       48.12       35.99     10.12 o 
   2   2  14      651.20      729.42     31.82 o 
   3   2  14      526.90      526.07     35.88 o 
   4   2  14       62.73       76.40     17.93 o 
   5   2  14        1.70        2.51      8.83 o 
   6   2  14        0.00        9.04      8.89 o 
   7   2  14       13.09       13.27     10.87 o 
   8   2  14       45.75       25.86     12.67 o 
   9   2  14        0.12       -4.05      7.52 o 
  10   2  14        0.32        4.96      8.61 o 
  11   2  14       92.30       30.84     64.61 o 
  12   2  14      165.78       92.32    123.67 o 
 -17   3  14        7.97        9.71     13.24 o 
 -16   3  14      105.02       98.31     19.19 o 
 -15   3  14       22.47       22.41     11.58 o 
 -14   3  14      198.44      267.82     24.58 o 
 -13   3  14        1.32        3.09      9.07 o 
 -12   3  14        0.52        3.42      8.30 o 
 -11   3  14       50.82       32.11     11.97 o 
 -10   3  14       16.83        9.90      8.56 o 
  -9   3  14       21.02       36.72     12.07 o 
  -8   3  14        6.66       10.67      7.93 o 
  -7   3  14      244.82      214.42     19.80 o 
  -6   3  14      612.69      608.47     31.68 o 
  -5   3  14       99.76      101.53     11.85 o 
  -4   3  14      879.81      899.21     34.54 o 
  -3   3  14        7.59        9.50      6.22 o 
  -2   3  14      764.63      800.77     33.40 o 
  -1   3  14        6.42        0.73      5.64 o 
   0   3  14       37.76       41.10     10.38 o 
   1   3  14      587.81      602.68     29.22 o 
   2   3  14      286.73      350.54     23.02 o 
   3   3  14       56.06       52.08     14.86 o 
   4   3  14      329.10      376.44     34.31 o 
   5   3  14       60.78       78.49     18.80 o 
   6   3  14      189.88      195.33     24.51 o 
   7   3  14       44.91       40.05     14.24 o 
   8   3  14        1.66        3.98      9.69 o 
   9   3  14       10.23        5.36     10.13 o 
  10   3  14        0.07        1.71      9.17 o 
  11   3  14       15.37        4.13     10.61 o 
 -16   4  14        0.74        2.61     12.37 o 
 -15   4  14       55.50       88.45     23.02 o 
 -14   4  14        1.17      -12.80     12.80 o 
 -13   4  14        5.46       16.26     13.66 o 
 -12   4  14       33.51       31.21     15.39 o 
 -11   4  14      125.90      167.73     24.78 o 
 -10   4  14       44.31       47.92     16.18 o 
  -9   4  14       10.85       12.27     10.10 o 
  -8   4  14       61.82       52.44     16.32 o 
  -7   4  14      135.76      125.29     20.18 o 
  -6   4  14        2.92        4.22      8.29 o 
  -5   4  14      741.98      781.97     49.50 o 
  -4   4  14       32.48       30.75     12.30 o 
  -3   4  14      802.25      812.37     33.89 o 
  -2   4  14       55.08       46.05     10.71 o 
  -1   4  14      161.30      170.70     17.96 o 
   0   4  14      208.28      234.78     19.28 o 
   1   4  14      187.09      198.27     21.41 o 
   2   4  14      164.67      203.69     18.33 o 
   3   4  14      623.03      708.50     43.05 o 
   4   4  14        0.30        4.54      8.68 o 
   5   4  14       10.38       10.26      9.56 o 
   6   4  14       16.08       25.24     12.26 o 
   7   4  14       56.05       52.19     16.06 o 
   8   4  14       11.16       12.38     11.13 o 
   9   4  14       43.23       46.37     14.89 o 
  10   4  14        0.34       -5.81     10.24 o 
 -15   5  14       10.08       25.43     15.74 o 
 -14   5  14        1.21        3.80     11.59 o 
 -13   5  14        4.71        0.93     12.31 o 
 -12   5  14      194.76      261.70     31.01 o 
 -11   5  14        0.10       -6.05      9.94 o 
 -10   5  14      328.09      434.54     37.93 o 
  -9   5  14       49.51       50.68     16.74 o 
  -8   5  14      424.76      487.55     38.67 o 
  -7   5  14        0.11        2.66      8.54 o 
  -6   5  14      260.47      250.88     27.84 o 
  -5   5  14        2.70       12.77      9.59 o 
  -4   5  14       13.11       15.31      9.41 o 
  -3   5  14       22.76       23.47     11.71 o 
  -2   5  14      191.76      186.51     23.36 o 
  -1   5  14      169.47      143.91     16.27 o 
   0   5  14       27.91       22.65      8.28 o 
   1   5  14      150.21      144.74     16.20 o 
   2   5  14        3.37        1.75      8.94 o 
   3   5  14      371.20      410.93     33.75 o 
   4   5  14       18.24       21.73     11.41 o 
   5   5  14       79.78      117.41     21.29 o 
   6   5  14        1.47       -2.71      8.19 o 
   7   5  14        4.45        1.44      9.71 o 
   8   5  14       42.04       60.57     17.43 o 
   9   5  14        2.14       -4.44      9.79 o 
 -13   6  14      214.84      252.93     32.19 o 
 -12   6  14        0.10        2.53     11.51 o 
 -11   6  14      472.71      565.76     46.03 o 
 -10   6  14        6.75       13.29     13.17 o 
  -9   6  14      166.25       53.54    104.90 o 
  -8   6  14        0.06       11.49     10.05 o 
  -7   6  14        9.96       12.59     11.13 o 
  -6   6  14       10.67       16.06     11.11 o 
  -5   6  14        0.98        2.93      8.68 o 
  -4   6  14       67.28       54.92     16.31 o 
  -3   6  14        5.88       -7.42      7.42 o 
  -2   6  14        1.35        6.81      8.45 o 
  -1   6  14       48.04       44.15     14.61 o 
   0   6  14        9.66       20.63     10.12 o 
   1   6  14       11.94       14.13      8.93 o 
   2   6  14        0.01       -1.46     10.55 o 
   3   6  14      103.23      113.60     19.71 o 
   4   6  14       38.00       64.46     17.80 o 
   5   6  14        0.13        6.89      8.59 o 
   6   6  14       22.62       48.23     19.69 o 
   7   6  14       10.81       17.81     11.55 o 
 -11   7  14       16.70       19.76     15.98 o 
 -10   7  14       26.39       26.11     15.30 o 
  -9   7  14       22.12       -2.18      8.95 o 
  -8   7  14       11.34       -1.63      8.76 o 
  -7   7  14       89.31        3.13      8.19 o 
  -6   7  14       32.96       -0.94      7.96 o 
  -5   7  14       24.11        4.71      7.12 o 
  -4   7  14       34.71       -4.62     15.68 o 
  -3   7  14       11.11       15.68      9.28 o 
  -2   7  14        0.18        0.12      7.04 o 
  -1   7  14      188.41       92.69    102.29 o 
   0   7  14       12.09       12.25      8.15 o 
   1   7  14        0.34       -8.01     10.12 o 
   2   7  14        0.84        4.64     11.81 o 
   3   7  14      123.23      189.26     35.86 o 
   4   7  14       32.00       26.58     19.97 o 
  -6   8  14       14.91        6.23     10.81 o 
  -5   8  14       14.12       -9.08      9.15 o 
  -4   8  14        0.72       -7.61      7.61 o 
  -3   8  14       21.32        3.25     12.08 o 
  -2   8  14       16.55        8.96     15.26 o 
  -1   8  14       11.88        7.92     12.62 o 
   0   8  14      121.40      139.80     24.56 o 
 -17   0  15      448.62      577.07     64.26 o 
 -15   0  15      470.57      567.79     60.88 o 
 -13   0  15      319.39      359.82     48.51 o 
 -11   0  15       60.10       75.64     17.67 o 
  -9   0  15      256.81      226.76     23.92 o 
  -7   0  15     1743.24     1822.94     74.88 o 
  -5   0  15      276.16      283.50     25.17 o 
  -3   0  15     1077.67     1009.43     45.70 o 
  -1   0  15      641.12      640.56     42.18 o 
   1   0  15      270.06      312.16     26.36 o 
   3   0  15       57.29       57.93     23.48 o 
   5   0  15     1188.46     1431.00     89.57 o 
   7   0  15      349.37      437.16     52.17 o 
   9   0  15      103.87        2.39      8.44 o 
  11   0  15        1.26       -4.08     15.61 o 
 -18   1  15        3.95        0.50     13.57 o 
 -17   1  15      149.92      166.35     26.99 o 
 -16   1  15      102.09      130.75     26.84 o 
 -15   1  15       13.48        4.64     12.27 o 
 -14   1  15      120.97      152.43     24.43 o 
 -13   1  15      144.25      149.64     19.70 o 
 -12   1  15        8.25        4.00      8.28 o 
 -11   1  15      119.50      120.10     17.15 o 
 -10   1  15      299.17      277.84     22.55 o 
  -9   1  15        2.17        6.07      6.11 o 
  -8   1  15       11.62       22.73      7.12 o 
  -7   1  15       77.81       73.84     11.86 o 
  -6   1  15       44.43       41.72      9.10 o 
  -5   1  15      105.43      111.82     12.50 o 
  -4   1  15       38.80       39.08      8.61 o 
  -3   1  15      195.24      239.31     16.41 o 
  -2   1  15     1098.65     1127.12     34.38 o 
  -1   1  15     1050.69     1185.19     35.22 o 
   0   1  15       26.48       19.72      7.08 o 
   1   1  15      449.77      486.80     23.01 o 
   2   1  15      576.62      604.56     25.55 o 
   3   1  15       12.40       -0.87      9.09 o 
   4   1  15       89.32       84.58     23.27 o 
   5   1  15       13.00        2.71      9.05 o 
   6   1  15       28.56       27.23     13.05 o 
   7   1  15        6.26       14.72     10.39 o 
   8   1  15        0.24        2.98      9.09 o 
   9   1  15       61.15        4.13      7.85 o 
  10   1  15       28.19        2.80      9.58 o 
  11   1  15       47.93       -5.46     10.67 o 
 -17   2  15       22.30       32.57     16.24 o 
 -16   2  15        3.04       14.47     13.27 o 
 -15   2  15        2.41       -0.48     10.01 o 
 -14   2  15       26.99       29.71     12.07 o 
 -13   2  15       88.19      106.30     18.39 o 
 -12   2  15       48.44       36.83     13.14 o 
 -11   2  15      308.85      372.71     26.76 o 
 -10   2  15       87.16       82.51     16.23 o 
  -9   2  15        0.10        6.54      7.27 o 
  -8   2  15        9.58        9.13      7.80 o 
  -7   2  15      102.45      108.29     11.94 o 
  -6   2  15       66.39       47.83      9.60 o 
  -5   2  15       13.52       25.62      8.03 o 
  -4   2  15        1.09       -0.48      5.17 o 
  -3   2  15       18.66       33.37      8.72 o 
  -2   2  15        7.29        6.30      6.10 o 
  -1   2  15        8.63        4.19      5.57 o 
   0   2  15        3.28        5.10      5.83 o 
   1   2  15       61.90       58.75     12.26 o 
   2   2  15       30.48       26.25      9.02 o 
   3   2  15        3.48        1.24      7.66 o 
   4   2  15       28.03       41.34     16.17 o 
   5   2  15      118.74      135.18     21.16 o 
   6   2  15       98.08      125.72     23.48 o 
   7   2  15      277.61      322.81     32.20 o 
   8   2  15        0.55       -5.11      9.31 o 
   9   2  15       68.36       25.66     46.54 o 
  10   2  15        1.10        5.41     10.11 o 
  11   2  15      175.79      102.11    129.01 o 
 -17   3  15       16.28       17.44     21.09 o 
 -16   3  15        5.94       -0.64      9.71 o 
 -15   3  15        7.64       14.64     12.29 o 
 -14   3  15        1.28        9.73     10.56 o 
 -13   3  15        0.27        1.11      9.10 o 
 -12   3  15       53.67       76.35     16.99 o 
 -11   3  15       88.78       82.54     16.73 o 
 -10   3  15      389.21      430.19     29.06 o 
  -9   3  15        5.36        5.60      8.21 o 
  -8   3  15      381.66      444.63     28.45 o 
  -7   3  15      210.13      207.19     19.85 o 
  -6   3  15       19.54       16.59      9.02 o 
  -5   3  15     1025.81     1011.50     33.42 o 
  -4   3  15      114.55       94.53     13.74 o 
  -3   3  15      802.88      878.66     35.93 o 
  -2   3  15        0.15       -5.07      5.07 o 
  -1   3  15       11.06       16.73      8.13 o 
   0   3  15        8.35       11.84      6.99 o 
   1   3  15        9.62       14.11      7.45 o 
   2   3  15        7.02       13.01      9.54 o 
   3   3  15        7.13       19.22     10.49 o 
   4   3  15       53.81       51.43     15.83 o 
   5   3  15        0.47        9.56      9.17 o 
   6   3  15       56.23       50.93     16.00 o 
   7   3  15      199.39      204.73     38.11 o 
   8   3  15       69.35       26.95     48.02 o 
   9   3  15       98.37       99.03     22.63 o 
  10   3  15       26.11       47.79     17.39 o 
 -16   4  15       57.27       69.16     20.37 o 
 -15   4  15       11.54       10.11     13.20 o 
 -14   4  15      104.77      131.68     27.48 o 
 -13   4  15        7.08       -4.35     12.03 o 
 -12   4  15       95.56       88.02     21.97 o 
 -11   4  15       15.49       20.07     14.45 o 
 -10   4  15       78.91       76.26     20.98 o 
  -9   4  15      103.82      102.08     21.32 o 
  -8   4  15       97.92      103.24     21.97 o 
  -7   4  15        6.17       -0.90      7.93 o 
  -6   4  15      175.87      207.84     25.00 o 
  -5   4  15       33.21       39.70     13.43 o 
  -4   4  15      240.80      300.73     28.96 o 
  -3   4  15       25.51       25.92      9.11 o 
  -2   4  15        0.20        2.89      5.80 o 
  -1   4  15       84.95      103.32     14.21 o 
   0   4  15      231.11      250.54     20.70 o 
   1   4  15      126.30      168.22     16.92 o 
   2   4  15      135.42      135.06     23.76 o 
   3   4  15       56.26       59.05     16.79 o 
   4   4  15      104.49       82.98     19.32 o 
   5   4  15      216.63      222.59     26.56 o 
   6   4  15       60.89       62.37     18.28 o 
   7   4  15       97.52       99.04     30.86 o 
   8   4  15        4.61        9.32     10.59 o 
   9   4  15        2.10        6.88     11.46 o 
 -14   5  15       44.68       70.13     22.03 o 
 -13   5  15      165.11      210.51     29.60 o 
 -12   5  15       11.18       10.03     14.46 o 
 -11   5  15      132.15      126.13     24.34 o 
 -10   5  15      166.79      130.87     76.07 o 
  -9   5  15       10.53       12.40     11.25 o 
  -8   5  15      321.80      310.47     45.56 o 
  -7   5  15      136.92      157.96     23.95 o 
  -6   5  15      157.93      156.63     22.82 o 
  -5   5  15        0.97        8.32      9.34 o 
  -4   5  15       15.42       15.48      9.93 o 
  -3   5  15       87.88       78.98     18.85 o 
  -2   5  15        2.94        5.06      8.30 o 
  -1   5  15      545.07      594.45     40.53 o 
   0   5  15       67.61       68.59     13.55 o 
   1   5  15      223.88      274.70     22.56 o 
   2   5  15      172.55      185.94     23.98 o 
   3   5  15        8.15       17.79     11.15 o 
   4   5  15       24.79       16.41     11.67 o 
   5   5  15       12.89       13.36      9.68 o 
   6   5  15        2.11       -0.71     12.94 o 
   7   5  15        2.07        4.32     10.01 o 
   8   5  15       20.92       31.40     15.12 o 
 -12   6  15       54.99       65.66     20.68 o 
 -11   6  15        0.14        9.79     13.23 o 
 -10   6  15       12.79        8.73     11.41 o 
  -9   6  15        8.30       -0.86      8.70 o 
  -8   6  15       18.28       -2.85     18.70 o 
  -7   6  15        1.83       -1.11      6.83 o 
  -6   6  15        8.25       -0.35      8.19 o 
  -5   6  15        1.08        0.08      8.07 o 
  -4   6  15        7.96        1.63      8.37 o 
  -3   6  15       28.19       30.34     18.14 o 
  -2   6  15       61.55       26.36     31.92 o 
  -1   6  15        2.23       -1.06      7.95 o 
   0   6  15       40.77       37.62     28.33 o 
   1   6  15      100.89       23.76     14.06 o 
   2   6  15      190.62      188.68     39.09 o 
   3   6  15      120.90      129.02     21.54 o 
   4   6  15       47.53       61.18     18.30 o 
   5   6  15       64.69       76.01     20.72 o 
   6   6  15       38.08       68.81     19.39 o 
  -9   7  15       19.39       -9.03      9.03 o 
  -8   7  15        2.54        5.00     11.25 o 
  -7   7  15       15.85        1.77      9.15 o 
  -6   7  15        1.96       -6.29      8.58 o 
  -5   7  15       18.19       -1.17      8.09 o 
  -4   7  15        0.44       -3.79      8.83 o 
  -3   7  15        1.28        5.56      8.10 o 
  -2   7  15        3.70        5.35      8.83 o 
  -1   7  15       85.02       53.04     72.41 o 
   0   7  15        0.64       23.75     11.31 o 
   1   7  15        7.59       -1.97     14.34 o 
   2   7  15      107.26      130.63     37.97 o 
   3   7  15       51.20       64.82     28.26 o 
 -16   0  16       96.17       81.84     31.36 o 
 -14   0  16       63.67      120.64     35.72 o 
 -12   0  16      150.42      151.72     34.73 o 
 -10   0  16      125.62      142.00     20.66 o 
  -8   0  16        0.83        7.92      8.68 o 
  -6   0  16      150.86      157.93     20.53 o 
  -4   0  16     1371.22     1350.97     98.99 o 
  -2   0  16      391.73      395.95     30.33 o 
   0   0  16       89.94       87.54     17.19 o 
   2   0  16       11.14        7.99      8.42 o 
   4   0  16       18.75       -0.56     12.94 o 
   6   0  16       25.82       16.03     16.17 o 
   8   0  16        4.44       -3.09     12.94 o 
  10   0  16        5.58       -3.52     15.47 o 
 -17   1  16        4.81        7.67     13.63 o 
 -16   1  16        4.65       -7.34     11.88 o 
 -15   1  16        8.87       23.54     15.05 o 
 -14   1  16       94.96      108.37     24.76 o 
 -13   1  16      108.39      137.70     24.66 o 
 -12   1  16       87.89      133.26     18.50 o 
 -11   1  16        5.63        4.80      8.58 o 
 -10   1  16        0.53       -6.29      6.99 o 
  -9   1  16       35.77       38.54     11.03 o 
  -8   1  16      132.35      132.23     13.42 o 
  -7   1  16      496.29      516.46     24.75 o 
  -6   1  16      697.59      737.25     29.25 o 
  -5   1  16      100.64       92.58     13.46 o 
  -4   1  16      553.73      545.93     25.19 o 
  -3   1  16       46.33       40.98      9.44 o 
  -2   1  16        1.54        1.20      5.46 o 
  -1   1  16      319.69      329.15     19.83 o 
   0   1  16       65.16       74.08     11.36 o 
   1   1  16       93.35       93.01     11.83 o 
   2   1  16        1.51        5.10      6.68 o 
   3   1  16        3.88       -6.28      6.94 o 
   4   1  16       31.62       33.54     13.85 o 
   5   1  16       98.04       65.07     17.66 o 
   6   1  16      157.97      257.04     42.61 o 
   7   1  16      106.35       34.60     65.88 o 
   8   1  16      335.59       92.07    124.30 o 
   9   1  16       35.70        1.48      9.09 o 
  10   1  16       72.98       -1.51     10.43 o 
 -17   2  16        1.61        6.97     12.68 o 
 -16   2  16        8.92       19.50     15.45 o 
 -15   2  16       51.18       65.16     20.64 o 
 -14   2  16      213.22      289.06     26.34 o 
 -13   2  16       66.71       58.49     15.19 o 
 -12   2  16      202.98      262.26     24.48 o 
 -11   2  16        3.83        3.58      9.03 o 
 -10   2  16      147.96      175.82     19.82 o 
  -9   2  16       53.28       51.01     13.89 o 
  -8   2  16       73.93       64.14     13.79 o 
  -7   2  16       32.49       30.00     10.36 o 
  -6   2  16        1.26        3.12      5.65 o 
  -5   2  16       27.23       26.21      8.16 o 
  -4   2  16       91.65       96.48     12.54 o 
  -3   2  16      111.38       84.48     12.66 o 
  -2   2  16      697.07      714.65     29.07 o 
  -1   2  16      151.52      157.26     14.59 o 
   0   2  16      141.91      156.96     16.67 o 
   1   2  16       32.59       36.49     10.30 o 
   2   2  16       77.14       52.86     15.69 o 
   3   2  16        0.04       -2.75      7.99 o 
   4   2  16        1.56       -6.02      8.51 o 
   5   2  16       36.75       35.59     14.15 o 
   6   2  16      109.04       56.10     48.02 o 
   7   2  16       32.57       14.23     23.83 o 
   8   2  16       59.51       23.07     45.35 o 
   9   2  16       33.40       23.97     36.77 o 
 -16   3  16       90.33      127.69     22.38 o 
 -15   3  16       56.74       92.89     18.93 o 
 -14   3  16       70.08       61.43     16.88 o 
 -13   3  16      123.47      135.07     20.11 o 
 -12   3  16       29.21       25.11     11.88 o 
 -11   3  16       26.91       28.20     12.23 o 
 -10   3  16        3.93       -2.43      8.64 o 
  -9   3  16       23.41       26.48     10.65 o 
  -8   3  16       55.58       52.43     13.24 o 
  -7   3  16        2.72        2.17      6.12 o 
  -6   3  16      162.42      144.34     18.29 o 
  -5   3  16      292.67      274.37     22.63 o 
  -4   3  16       22.20       14.52      8.12 o 
  -3   3  16       79.63      100.42     15.46 o 
  -2   3  16       33.50       23.48      9.07 o 
  -1   3  16      376.57      378.37     25.15 o 
   0   3  16       63.76       84.50     16.67 o 
   1   3  16       25.01       14.04      7.64 o 
   2   3  16      425.53      512.05     37.78 o 
   3   3  16      105.62      104.52     21.66 o 
   4   3  16       89.79      118.23     39.86 o 
   5   3  16       58.85       49.78     36.21 o 
   6   3  16       59.42       17.05     20.81 o 
   7   3  16       10.04        3.02      9.63 o 
   8   3  16       15.69       10.84     14.13 o 
   9   3  16        1.36       20.80     12.97 o 
 -15   4  16       27.96       41.20     19.40 o 
 -14   4  16       19.06       29.88     17.46 o 
 -13   4  16        0.11       -8.96     10.42 o 
 -12   4  16       48.81       49.21     18.68 o 
 -11   4  16        5.46        1.83     10.87 o 
 -10   4  16       27.66       13.15     16.52 o 
  -9   4  16        9.43        5.70      9.84 o 
  -8   4  16       18.53        7.98     10.92 o 
  -7   4  16        1.59        3.82      8.47 o 
  -6   4  16       15.94       20.13     12.78 o 
  -5   4  16        1.89        5.31      9.21 o 
  -4   4  16       91.38      119.29     20.24 o 
  -3   4  16       15.16        9.05      9.64 o 
  -2   4  16       16.16       19.72      8.55 o 
  -1   4  16      108.46      139.36     16.99 o 
   0   4  16        7.10        6.24      7.13 o 
   1   4  16       80.99      118.08     19.67 o 
   2   4  16        2.06       -2.74      7.90 o 
   3   4  16      152.22      198.68     35.15 o 
   4   4  16       20.26       -1.85      8.44 o 
   5   4  16      247.38       81.25    147.57 o 
   6   4  16       18.45        3.21     22.50 o 
   7   4  16       41.46       56.54     17.41 o 
   8   4  16        0.24       -1.14     10.71 o 
 -13   5  16       22.20       20.85     15.48 o 
 -12   5  16      116.58      162.03     28.45 o 
 -11   5  16       25.87       38.51     18.02 o 
 -10   5  16      317.64      111.39    177.10 o 
  -9   5  16       43.64        1.86     19.54 o 
  -8   5  16       50.39       17.24     42.04 o 
  -7   5  16      133.43      135.83     33.47 o 
  -6   5  16      167.85      175.67     24.95 o 
  -5   5  16       74.93       93.87     21.28 o 
  -4   5  16      265.93      338.03     44.85 o 
  -3   5  16       39.54       43.24     14.79 o 
  -2   5  16      156.20      177.17     32.20 o 
  -1   5  16        0.03       -0.87      7.95 o 
   0   5  16        8.45        1.20     12.44 o 
   1   5  16       18.79       10.93     10.10 o 
   2   5  16       55.76       29.00     36.42 o 
   3   5  16        9.49        8.67      8.32 o 
   4   5  16        3.07        7.99      8.88 o 
   5   5  16        0.00        3.40     10.97 o 
   6   5  16       84.10      137.23     24.47 o 
 -11   6  16      184.25      242.34     32.56 o 
 -10   6  16       28.69       20.10     16.17 o 
  -9   6  16       21.99       10.56     21.87 o 
  -8   6  16        6.66        1.14     12.44 o 
  -7   6  16        8.72        5.13     10.55 o 
  -6   6  16        1.04       -2.71      6.88 o 
  -5   6  16        8.67       -3.01      7.10 o 
  -4   6  16        4.25       10.99      9.27 o 
  -3   6  16      154.44       52.81     85.21 o 
  -2   6  16       56.79       17.50     38.18 o 
  -1   6  16       70.14       43.02     61.80 o 
   0   6  16       37.88       18.34     19.54 o 
   1   6  16        4.44       -5.77     10.97 o 
   2   6  16        5.49       10.97     13.22 o 
   3   6  16       17.39        6.56     11.37 o 
   4   6  16        3.13       -8.39     15.47 o 
  -7   7  16      115.65       -2.18     10.30 o 
  -6   7  16        1.20       -2.25      9.25 o 
  -5   7  16        7.68        6.55     21.58 o 
  -4   7  16       72.37       35.97     32.90 o 
  -3   7  16        2.91        4.71     10.67 o 
  -2   7  16       21.48       -0.75      9.82 o 
  -1   7  16       11.92        6.48     10.83 o 
   0   7  16       64.14       25.03     19.83 o 
 -15   0  17       63.84       73.96     32.20 o 
 -13   0  17        8.66       10.12     20.67 o 
 -11   0  17      210.51      232.29     40.64 o 
  -9   0  17      517.25      539.79     36.85 o 
  -7   0  17      161.87      151.04     20.52 o 
  -5   0  17      168.02      179.51     22.37 o 
  -3   0  17        2.99        1.53      7.78 o 
  -1   0  17      253.69      203.21     26.79 o 
   1   0  17        6.73        0.01      8.07 o 
   3   0  17      407.43      483.70     55.12 o 
   5   0  17       58.74       93.51     32.34 o 
   7   0  17       87.22        4.08     12.66 o 
   9   0  17        2.94       14.34     18.98 o 
 -16   1  17      140.27      174.80     31.43 o 
 -15   1  17       85.32      117.04     34.87 o 
 -14   1  17       15.79       32.40     16.18 o 
 -13   1  17      119.29      155.89     25.90 o 
 -12   1  17      103.93       90.39     17.46 o 
 -11   1  17      187.05      208.27     21.91 o 
 -10   1  17      100.93       96.40     18.31 o 
  -9   1  17      444.18      461.11     29.22 o 
  -8   1  17       40.43       36.22      9.51 o 
  -7   1  17      138.43      148.44     14.46 o 
  -6   1  17        2.89        3.44      5.28 o 
  -5   1  17       29.58       30.59      8.28 o 
  -4   1  17      505.37      507.30     25.21 o 
  -3   1  17        0.10        3.23      5.45 o 
  -2   1  17       81.11       68.58     12.06 o 
  -1   1  17       18.71       15.29      6.83 o 
   0   1  17      137.99      155.25     14.89 o 
   1   1  17        5.69       11.77      6.82 o 
   2   1  17       55.99       46.08     15.77 o 
   3   1  17        8.19       18.42     11.80 o 
   4   1  17       76.49       68.77     19.88 o 
   5   1  17      106.84       44.12     66.09 o 
   6   1  17       24.71       18.65     25.52 o 
   7   1  17      233.25      118.07    136.18 o 
   8   1  17       32.04       15.50     17.65 o 
   9   1  17      117.08        2.17     11.54 o 
 -16   2  17        0.03       -5.23     12.01 o 
 -15   2  17       12.35       26.23     15.00 o 
 -14   2  17        5.78       14.28     12.34 o 
 -13   2  17        3.81        4.76     10.61 o 
 -12   2  17       44.19       67.05     15.96 o 
 -11   2  17        0.71        8.33      8.56 o 
 -10   2  17       30.02       30.15     11.77 o 
  -9   2  17        4.63        1.11      6.86 o 
  -8   2  17        5.53        7.99      8.01 o 
  -7   2  17       45.76       50.83     12.62 o 
  -6   2  17        1.56       -3.89      5.19 o 
  -5   2  17      135.48      162.98     14.98 o 
  -4   2  17        4.59       12.60      7.03 o 
  -3   2  17      442.17      529.89     25.89 o 
  -2   2  17        2.75        8.41      6.21 o 
  -1   2  17      163.66      183.54     16.07 o 
   0   2  17       98.41      100.60     15.62 o 
   1   2  17       16.97       34.30     13.47 o 
   2   2  17        0.12       -1.79      8.93 o 
   3   2  17        1.03        2.11      9.13 o 
   4   2  17       34.39       21.12     22.15 o 
   5   2  17        8.77       -5.38      7.76 o 
   6   2  17       65.26       35.92     40.71 o 
   7   2  17        1.57        0.58     15.82 o 
   8   2  17      122.68       65.13     74.95 o 
 -15   3  17        4.07        7.18     12.06 o 
 -14   3  17        4.17       12.06     10.66 o 
 -13   3  17        6.52        9.10     10.56 o 
 -12   3  17        6.98       13.84     11.11 o 
 -11   3  17       59.30       63.30     15.72 o 
 -10   3  17       54.31       41.81     19.44 o 
  -9   3  17      377.30      389.42     36.08 o 
  -8   3  17       39.34       30.81     11.70 o 
  -7   3  17      303.89      308.62     25.48 o 
  -6   3  17        4.54       11.64      8.66 o 
  -5   3  17       88.29       90.57     15.90 o 
  -4   3  17      226.64      239.32     20.98 o 
  -3   3  17       25.05       34.52     10.72 o 
  -2   3  17      156.49      160.95     17.80 o 
  -1   3  17      280.71      312.72     24.15 o 
   0   3  17       12.63       27.07     10.00 o 
   1   3  17      248.58      283.28     29.49 o 
   2   3  17       12.47       11.68     13.22 o 
   3   3  17       27.12       19.98     21.30 o 
   4   3  17       21.11       17.92      8.79 o 
   5   3  17       70.54       20.29     45.35 o 
   6   3  17        0.83       -0.42      9.32 o 
   7   3  17        3.92        9.75     11.40 o 
 -14   4  17       26.22       43.86     19.12 o 
 -13   4  17        1.20       -5.55     12.09 o 
 -12   4  17        9.74        5.76     17.65 o 
 -11   4  17        2.06        5.85     13.67 o 
 -10   4  17       42.40       12.33     37.19 o 
  -9   4  17       26.57        8.31     18.84 o 
  -8   4  17       76.36       45.74     18.42 o 
  -7   4  17       16.07        9.95     10.86 o 
  -6   4  17      344.23      398.35     35.58 o 
  -5   4  17      215.78      221.51     27.28 o 
  -4   4  17      135.04      140.65     21.95 o 
  -3   4  17      166.30      181.30     24.24 o 
  -2   4  17       16.53       30.70     13.30 o 
  -1   4  17      138.02      144.73     20.17 o 
   0   4  17      123.86      121.38     40.89 o 
   1   4  17       59.24       14.33     44.78 o 
   2   4  17        5.67        1.44      7.23 o 
   3   4  17       89.70       34.40     65.38 o 
   4   4  17       74.31       24.81     56.46 o 
   5   4  17        0.01        2.62     10.12 o 
   6   4  17       23.20       14.76     27.00 o 
 -12   5  17       21.39       34.18     18.21 o 
 -11   5  17       13.86       12.15     11.49 o 
 -10   5  17       19.02        1.57      8.86 o 
  -9   5  17        9.79        6.97      9.29 o 
  -8   5  17        0.32        3.52      8.44 o 
  -7   5  17       62.19       19.41     24.54 o 
  -6   5  17        2.65       16.58     11.23 o 
  -5   5  17       30.91       35.03     14.80 o 
  -4   5  17        0.21        1.26      7.10 o 
  -3   5  17       13.16        9.31     14.06 o 
  -2   5  17       88.06       23.05     46.61 o 
  -1   5  17       22.83        9.72      8.28 o 
   0   5  17      180.18       -1.12      9.84 o 
   1   5  17        4.13        0.82      8.59 o 
   2   5  17       33.84       17.55     13.92 o 
   3   5  17        3.35        7.20      9.66 o 
   4   5  17        0.03        8.78     10.57 o 
   5   5  17       60.27      101.24     33.61 o 
  -9   6  17       40.69       10.42     14.41 o 
  -8   6  17       11.65        7.16     14.13 o 
  -7   6  17       38.16        6.00     18.49 o 
  -6   6  17       28.43       -2.55      8.74 o 
  -5   6  17        3.90        3.07      9.35 o 
  -4   6  17       26.16        9.08     22.99 o 
  -3   6  17        0.71       -4.23      7.27 o 
  -2   6  17       10.18       11.82      9.41 o 
  -1   6  17        2.93       -3.60      8.58 o 
   0   6  17       87.03        2.11     14.34 o 
   1   6  17      171.68       -3.37     13.78 o 
   2   6  17        2.98        1.97     14.06 o 
 -14   0  18      125.49      208.10     42.75 o 
 -12   0  18       20.98       34.73     24.19 o 
 -10   0  18        1.59        3.09     11.67 o 
  -8   0  18      318.70      358.08     31.90 o 
  -6   0  18       80.00       76.81     18.55 o 
  -4   0  18       38.29       37.68     14.45 o 
  -2   0  18        7.66        0.34     11.60 o 
   0   0  18      425.64      493.80     51.96 o 
   2   0  18      469.57      559.91     59.90 o 
   4   0  18       58.25      108.83     32.90 o 
   6   0  18       55.29       63.13     26.86 o 
 -15   1  18       34.77       58.31     20.40 o 
 -14   1  18       88.94       89.06     24.70 o 
 -13   1  18       43.55       54.32     22.99 o 
 -12   1  18        1.90        5.45     11.74 o 
 -11   1  18        4.84       -1.62      9.50 o 
 -10   1  18       66.17       43.44     15.94 o 
  -9   1  18        0.22        3.78      7.61 o 
  -8   1  18      115.33      140.16     18.61 o 
  -7   1  18        1.46        3.28      5.90 o 
  -6   1  18       21.15       26.96      8.59 o 
  -5   1  18      535.35      555.44     27.14 o 
  -4   1  18      225.24      217.30     17.68 o 
  -3   1  18        4.41        6.35      6.58 o 
  -2   1  18      163.33      191.96     16.54 o 
  -1   1  18       73.83       75.66     12.68 o 
   0   1  18        1.33        2.14      6.21 o 
   1   1  18        1.61       -0.78      7.23 o 
   2   1  18        6.27       -6.21      9.15 o 
   3   1  18       30.61       28.97     14.17 o 
   4   1  18        3.56       14.02     11.85 o 
   5   1  18       28.62       17.54     24.61 o 
   6   1  18        1.34        7.21     10.73 o 
   7   1  18       44.32       19.33     19.47 o 
 -15   2  18        0.86        5.59     13.47 o 
 -14   2  18      305.56      416.63     40.75 o 
 -13   2  18       10.31        6.29     11.22 o 
 -12   2  18      216.84      298.99     27.24 o 
 -11   2  18       49.18       53.83     14.87 o 
 -10   2  18       36.48       15.84     14.23 o 
  -9   2  18       14.70        8.79      8.79 o 
  -8   2  18        0.07        6.17      7.42 o 
  -7   2  18        2.24       -0.33      7.46 o 
  -6   2  18       42.55       33.26     11.44 o 
  -5   2  18       67.63       69.45     12.27 o 
  -4   2  18       47.11       40.55     10.23 o 
  -3   2  18       88.81       80.02     13.48 o 
  -2   2  18       87.85       81.72     13.44 o 
  -1   2  18      157.51      159.11     15.72 o 
   0   2  18        1.83        0.57      7.51 o 
   1   2  18        0.35        6.53     10.14 o 
   2   2  18       81.44      103.37     22.75 o 
   3   2  18       45.58        8.80     13.57 o 
   4   2  18      171.50       72.81    107.29 o 
   5   2  18       20.68        9.78     15.40 o 
   6   2  18       51.76       41.27     58.35 o 
   7   2  18       12.86       13.96     15.26 o 
 -14   3  18        4.55        3.81     11.63 o 
 -13   3  18        0.49       -0.01      9.87 o 
 -12   3  18        3.52       18.24     12.02 o 
 -11   3  18       45.70       16.23     23.38 o 
 -10   3  18       47.95       20.05     21.65 o 
  -9   3  18        1.61        5.69      6.99 o 
  -8   3  18       87.46       51.95     44.03 o 
  -7   3  18        2.28        4.39      8.66 o 
  -6   3  18      224.86      235.06     22.40 o 
  -5   3  18       20.17       11.84     10.99 o 
  -4   3  18      120.66      119.15     22.19 o 
  -3   3  18       59.68       63.75     14.08 o 
  -2   3  18       77.96       91.18     16.47 o 
  -1   3  18       53.91       64.80     14.63 o 
   0   3  18       15.66       27.66     13.89 o 
   1   3  18        2.70       -2.53      7.32 o 
   2   3  18        2.90        4.67      7.83 o 
   3   3  18        5.72        3.04      9.25 o 
   4   3  18       32.39       15.88     25.52 o 
   5   3  18       59.42       28.25     38.67 o 
   6   3  18        0.11      -11.22     18.21 o 
 -13   4  18       56.61       66.48     21.12 o 
 -12   4  18        2.76        2.99     13.49 o 
 -11   4  18       85.24       40.88     62.08 o 
 -10   4  18        0.97       -5.12      8.98 o 
  -9   4  18      205.08       45.84    116.85 o 
  -8   4  18        1.23        0.93      7.18 o 
  -7   4  18      210.28       98.01    137.38 o 
  -6   4  18        1.02        5.63      9.52 o 
  -5   4  18        6.73        3.22     10.11 o 
  -4   4  18       68.10       58.43     17.93 o 
  -3   4  18        2.08        3.34      9.88 o 
  -2   4  18       40.68       34.49     15.07 o 
  -1   4  18       15.13        2.33     10.82 o 
   0   4  18       86.01       71.90     92.66 o 
   1   4  18       86.74       20.71     50.69 o 
   2   4  18       48.83       12.41     10.12 o 
   3   4  18        0.05        5.56      9.72 o 
   4   4  18        9.75        1.47     10.19 o 
   5   4  18        3.90        0.68      9.61 o 
 -11   5  18       12.72        3.23     18.42 o 
 -10   5  18       80.31       25.28     51.32 o 
  -9   5  18        1.93        3.34     10.57 o 
  -8   5  18        8.72        0.03     13.50 o 
  -7   5  18        0.66       -3.48      9.17 o 
  -6   5  18      136.38       50.63     78.67 o 
  -5   5  18        2.76        3.36      8.74 o 
  -4   5  18      329.80      398.20     36.63 o 
  -3   5  18        5.24       -0.61      7.96 o 
  -2   5  18      285.90      151.62    182.65 o 
  -1   5  18        1.24        5.51      9.19 o 
   0   5  18        3.55        0.98     10.69 o 
   1   5  18        3.26       -2.11     13.50 o 
   2   5  18       23.68       15.27     12.06 o 
  -6   6  18        1.21       20.08     13.34 o 
  -5   6  18      141.05       68.08     97.80 o 
  -4   6  18        0.53       -1.66     10.97 o 
  -3   6  18      159.88       77.05     86.90 o 
  -2   6  18       13.78       11.51     11.86 o 
 -13   0  19      169.94      191.09     40.21 o 
 -11   0  19      479.61      696.73     69.74 o 
  -9   0  19      416.84      221.43    257.81 o 
  -7   0  19       64.56       71.09     17.77 o 
  -5   0  19      305.08      299.94     29.73 o 
  -3   0  19      154.52      138.36     22.75 o 
  -1   0  19        4.25        5.53      9.66 o 
   1   0  19      168.85      187.86     37.40 o 
   3   0  19      164.27      183.64     38.81 o 
   5   0  19       28.78       33.47     21.79 o 
 -14   1  19        5.89        7.86     13.04 o 
 -13   1  19        0.01        1.71     11.89 o 
 -12   1  19        7.12       -0.61     11.59 o 
 -11   1  19       22.80       19.83     10.84 o 
 -10   1  19        7.60        4.16      9.93 o 
  -9   1  19        4.20        2.75      7.00 o 
  -8   1  19       68.64       49.20     16.17 o 
  -7   1  19       19.83       13.96      7.39 o 
  -6   1  19       58.46       65.20     12.65 o 
  -5   1  19       11.06        9.63      7.03 o 
  -4   1  19        0.02        2.90      6.30 o 
  -3   1  19       98.77       89.82     14.33 o 
  -2   1  19       27.53       24.98      8.65 o 
  -1   1  19      383.91      421.47     24.87 o 
   0   1  19       15.24       25.06     10.61 o 
   1   1  19      426.04      556.74     42.67 o 
   2   1  19        4.06       -0.39      9.98 o 
   3   1  19      172.75      233.68     29.66 o 
   4   1  19        0.90        4.27     10.14 o 
   5   1  19       29.78       34.90     16.12 o 
   6   1  19        0.04        1.02     10.07 o 
 -14   2  19        3.19       -3.51     11.73 o 
 -13   2  19       10.48        4.81     12.91 o 
 -12   2  19       30.48       34.06     13.52 o 
 -11   2  19        9.86        1.37      7.42 o 
 -10   2  19       18.07        4.40      7.52 o 
  -9   2  19       46.44        4.35      7.69 o 
  -8   2  19        5.68        1.61      6.89 o 
  -7   2  19       75.12       41.16     28.05 o 
  -6   2  19        0.98       -1.58      7.63 o 
  -5   2  19      160.77      187.12     17.08 o 
  -4   2  19        4.65        4.57      6.55 o 
  -3   2  19        0.07       -3.40      6.25 o 
  -2   2  19       13.43       16.37      7.85 o 
  -1   2  19        0.48       -3.57      7.36 o 
   0   2  19        1.44       -3.74      8.90 o 
   1   2  19       12.01       15.57     12.10 o 
   2   2  19        0.28       -4.63      9.24 o 
   3   2  19        7.01       -4.66      9.13 o 
   4   2  19       24.17       12.61     25.94 o 
   5   2  19        4.10        7.45     11.13 o 
 -13   3  19        6.07        8.11     11.19 o 
 -12   3  19        6.07       24.03     13.21 o 
 -11   3  19       15.08        9.01      8.73 o 
 -10   3  19       15.20        3.02      8.57 o 
  -9   3  19        0.08       -0.03      6.51 o 
  -8   3  19       47.18        7.32     14.45 o 
  -7   3  19       27.12        4.39     11.67 o 
  -6   3  19       60.81       95.62     32.34 o 
  -5   3  19       11.83        3.29      9.79 o 
  -4   3  19       79.53       86.86     21.23 o 
  -3   3  19      106.58      116.61     17.74 o 
  -2   3  19       79.19      101.47     18.20 o 
  -1   3  19      498.99      627.18     35.32 o 
   0   3  19        0.04       -7.95      9.05 o 
   1   3  19      209.46       98.88    128.03 o 
   2   3  19        7.30       -0.33      9.21 o 
   3   3  19       64.73       24.17     25.17 o 
   4   3  19       76.91       51.91     71.29 o 
 -11   4  19       31.13        2.21     10.79 o 
 -10   4  19        3.89        8.55     11.27 o 
  -9   4  19      112.69       29.67     64.61 o 
  -8   4  19       20.89        6.32     15.61 o 
  -7   4  19      126.38       50.84     83.80 o 
  -6   4  19       76.35       53.79     26.72 o 
  -5   4  19        4.38       -5.20     11.88 o 
  -4   4  19       14.50       26.01     13.81 o 
  -3   4  19       10.88        5.91     10.69 o 
  -2   4  19      162.01      222.85     27.93 o 
  -1   4  19        0.31        3.09     14.34 o 
   0   4  19       65.30       37.14     42.18 o 
   1   4  19       41.75       22.72     33.75 o 
   2   4  19        8.40       -8.33      8.33 o 
  -8   5  19      144.47       66.95    109.68 o 
  -7   5  19       12.12       13.01     21.79 o 
  -6   5  19       61.57       72.35     21.52 o 
  -5   5  19        7.41       22.68     15.30 o 
  -4   5  19       10.42       28.69     14.45 o 
  -3   5  19       37.16       20.61     17.22 o 
  -2   5  19        3.46       -0.42      9.49 o 
  -1   5  19       11.70        7.03     15.33 o 
   0   5  19        0.01       12.66     15.61 o 
 -12   0  20       18.63        1.27     16.17 o 
 -10   0  20       11.62        5.06     11.67 o 
  -8   0  20        2.40       -7.00      7.31 o 
  -6   0  20       54.03       50.56     15.31 o 
  -4   0  20       31.51       32.41     13.91 o 
  -2   0  20      305.57      345.54     32.75 o 
   0   0  20      346.84      444.33     55.26 o 
   2   0  20       88.95      104.33     33.47 o 
   4   0  20       78.57      115.16     36.42 o 
 -13   1  20       29.96       40.55     18.72 o 
 -12   1  20       74.90       85.99     23.27 o 
 -11   1  20       13.90        3.13      8.82 o 
 -10   1  20       31.19       10.10     12.95 o 
  -9   1  20        3.99        3.09      7.72 o 
  -8   1  20        7.27       10.15      7.26 o 
  -7   1  20       84.15       18.55     30.32 o 
  -6   1  20       10.86        2.06      6.37 o 
  -5   1  20       21.93       20.07      8.71 o 
  -4   1  20        0.50        4.19      6.53 o 
  -3   1  20        8.57       -0.12      6.33 o 
  -2   1  20       78.84      109.18     15.22 o 
  -1   1  20        0.26        3.20      6.61 o 
   0   1  20       20.28       38.27     14.76 o 
   1   1  20       57.07       62.78     18.49 o 
   2   1  20       19.68       11.78     20.11 o 
   3   1  20       27.36       42.20     16.06 o 
   4   1  20       54.86       85.36     22.21 o 
 -12   2  20        0.02       -9.02      9.66 o 
 -11   2  20       12.71        3.72      8.85 o 
 -10   2  20       28.44       10.14     10.48 o 
  -9   2  20        7.02        3.38      7.77 o 
  -8   2  20      250.75       70.54     91.23 o 
  -7   2  20       81.96       11.81     26.91 o 
  -6   2  20      214.50       72.33    119.45 o 
  -5   2  20      100.32       70.39     22.12 o 
  -4   2  20        9.14       12.83      7.98 o 
  -3   2  20       50.58       57.18     13.27 o 
  -2   2  20       42.50       50.42     11.49 o 
  -1   2  20        7.02       13.01     11.52 o 
   0   2  20       22.90       33.50     15.26 o 
   1   2  20      130.73      186.59     26.35 o 
   2   2  20       55.12       42.07     17.69 o 
   3   2  20       98.82      142.29     25.23 o 
 -11   3  20       17.02       11.96     10.19 o 
 -10   3  20       65.76        8.46     26.92 o 
  -9   3  20        3.80       -0.64      8.07 o 
  -8   3  20       64.90        6.36     20.19 o 
  -7   3  20        6.57        2.59      7.10 o 
  -6   3  20       15.26       13.96     12.90 o 
  -5   3  20        3.28        1.83      8.62 o 
  -4   3  20       58.52       69.66     17.55 o 
  -3   3  20       25.86       32.02     14.27 o 
  -2   3  20       71.07      100.59     18.39 o 
  -1   3  20        1.78        0.68     10.07 o 
   0   3  20       22.41       36.82     15.71 o 
   1   3  20       19.79       25.69     14.16 o 
   2   3  20        0.02       -2.48      9.73 o 
  -8   4  20       37.14       15.08     15.89 o 
  -7   4  20       30.31       29.16     24.04 o 
  -6   4  20        6.07        7.72     12.33 o 
  -5   4  20        8.65       -1.17     12.94 o 
  -4   4  20        4.71        9.53     11.32 o 
  -3   4  20       28.26       22.31     13.71 o 
  -2   4  20      146.64      169.46     24.90 o 
  -1   4  20        4.55       -9.56     14.06 o 
 -11   0  21       64.38        4.50     12.23 o 
  -9   0  21       41.18        0.98     12.51 o 
  -7   0  21       46.31       26.52     28.40 o 
  -5   0  21        9.68       18.13     11.11 o 
  -3   0  21      223.27      272.83     30.21 o 
  -1   0  21      114.35      131.89     31.78 o 
   1   0  21        1.49        2.53     15.61 o 
 -11   1  21      143.67       -6.67      9.36 o 
 -10   1  21       14.94       -0.03      9.51 o 
  -9   1  21       43.33       11.17     14.60 o 
  -8   1  21       39.72        9.98     16.70 o 
  -7   1  21      179.09       48.78     62.97 o 
  -6   1  21        0.21        9.23      7.35 o 
  -5   1  21       98.27      115.32     16.46 o 
  -4   1  21       37.86       39.67     10.67 o 
  -3   1  21       16.40       16.99      8.11 o 
  -2   1  21        0.34        0.98      6.96 o 
  -1   1  21        1.26       -1.54      8.51 o 
   0   1  21       75.80       74.61     21.27 o 
   1   1  21       58.15       84.52     21.90 o 
 -10   2  21        8.33        4.65      9.27 o 
  -9   2  21       19.70        8.66      9.73 o 
  -8   2  21       64.50       18.86     27.31 o 
  -7   2  21       31.73       12.56     10.68 o 
  -6   2  21        0.44        0.78      8.47 o 
  -5   2  21        0.43       -2.11      8.02 o 
  -4   2  21       15.62       24.03     10.60 o 
  -3   2  21        8.95       13.12      7.85 o 
  -2   2  21       13.79       24.24     10.70 o 
  -1   2  21      135.20      161.33     25.40 o 
   0   2  21        1.05        4.41     10.59 o 
  -8   3  21        1.20       -5.11      9.96 o 
  -7   3  21        0.00       -9.55      9.55 o 
  -6   3  21        5.07        5.62     11.83 o 
  -5   3  21        0.47       14.78     12.91 o 
  -4   3  21        0.34        4.77     11.60 o 
  -3   3  21        8.07       12.73     12.49 o 
  -2   3  21        4.03       -4.22     14.62 o 
  -8   0  22        0.40       -3.66     13.50 o 
  -6   0  22       19.43       38.31     15.64 o 
  -4   0  22        4.40       11.22     13.02 o 
  -2   0  22       32.31       44.59     15.65 o 
  -7   1  22       84.65       18.19     10.31 o 
  -6   1  22        2.22       -1.02      8.94 o 
  -5   1  22       17.95       23.64     10.07 o 
  -4   1  22        3.09        4.64      8.24 o 
  -3   1  22       56.04       54.22     13.21 o 
                                                 
