# Supplementary material for: N-(2-Formyl­phen­yl)-4-methyl-N-[(4-methyl­phen­yl)sulfon­yl]benzene­sulfon­amide
Source: Acta Crystallogr Sect E Struct Rep Online. 2014 May 17;70(Pt 6):o660. doi: 10.1107/S1600536814010666 (PMC4051026; doi:10.1107/S1600536814010666)
Supplement: Supplementary file 3 [file e-70-0o660-Isup3.cml]

<?xml version="1.0" encoding="UTF-8"?>
<cml convention="cmlDict:cmllite" xmlns="http://www.xml-cml.org/schema" xmlns:cmlDict="http://www.xml-cml.org/dictionary/cml/" xmlns:nameDict="http://www.xml-cml.org/dictionary/cml/name/">
  <molecule id="m1">
    <name dictRef="nameDict:unknown">N-(2-Formylphenyl)-4-methyl-N-[(4-methylphenyl)sulfonyl]benzenesulfonamide</name>
    <atomArray>
      <atom id="a1" elementType="C">
        <label value="1" dictRef="cmlDict:locant"/>
        <label value="C" dictRef="cmlDict:locant"/>
      </atom>
      <atom id="a26" elementType="O" hydrogenCount="0">
        <label value="O" dictRef="cmlDict:locant"/>
      </atom>
      <atom id="a32" elementType="H"/>
      <atom id="a2" elementType="C" hydrogenCount="0">
        <label value="1" dictRef="cmlDict:locant"/>
      </atom>
      <atom id="a3" elementType="C" hydrogenCount="0">
        <label value="2" dictRef="cmlDict:locant"/>
      </atom>
      <atom id="a4" elementType="C">
        <label value="3" dictRef="cmlDict:locant"/>
      </atom>
      <atom id="a5" elementType="C">
        <label value="4" dictRef="cmlDict:locant"/>
      </atom>
      <atom id="a6" elementType="C">
        <label value="5" dictRef="cmlDict:locant"/>
      </atom>
      <atom id="a7" elementType="C">
        <label value="6" dictRef="cmlDict:locant"/>
      </atom>
      <atom id="a33" elementType="H"/>
      <atom id="a34" elementType="H"/>
      <atom id="a35" elementType="H"/>
      <atom id="a36" elementType="H"/>
      <atom id="a8" elementType="C">
        <label value="1" dictRef="cmlDict:locant"/>
        <label value="C" dictRef="cmlDict:locant"/>
      </atom>
      <atom id="a37" elementType="H"/>
      <atom id="a38" elementType="H"/>
      <atom id="a39" elementType="H"/>
      <atom id="a9" elementType="C">
        <label value="1" dictRef="cmlDict:locant"/>
        <label value="C" dictRef="cmlDict:locant"/>
      </atom>
      <atom id="a40" elementType="H"/>
      <atom id="a41" elementType="H"/>
      <atom id="a42" elementType="H"/>
      <atom id="a10" elementType="C" hydrogenCount="0">
        <label value="1" dictRef="cmlDict:locant"/>
      </atom>
      <atom id="a11" elementType="C">
        <label value="2" dictRef="cmlDict:locant"/>
      </atom>
      <atom id="a12" elementType="C">
        <label value="3" dictRef="cmlDict:locant"/>
      </atom>
      <atom id="a13" elementType="C" hydrogenCount="0">
        <label value="4" dictRef="cmlDict:locant"/>
      </atom>
      <atom id="a14" elementType="C">
        <label value="5" dictRef="cmlDict:locant"/>
      </atom>
      <atom id="a15" elementType="C">
        <label value="6" dictRef="cmlDict:locant"/>
      </atom>
      <atom id="a43" elementType="H"/>
      <atom id="a44" elementType="H"/>
      <atom id="a45" elementType="H"/>
      <atom id="a46" elementType="H"/>
      <atom id="a16" elementType="S" hydrogenCount="0"/>
      <atom id="a17" elementType="O" hydrogenCount="0">
        <label value="O" dictRef="cmlDict:locant"/>
      </atom>
      <atom id="a18" elementType="O" hydrogenCount="0">
        <label value="O'" dictRef="cmlDict:locant"/>
      </atom>
      <atom id="a19" elementType="C" hydrogenCount="0">
        <label value="1" dictRef="cmlDict:locant"/>
      </atom>
      <atom id="a20" elementType="C">
        <label value="2" dictRef="cmlDict:locant"/>
      </atom>
      <atom id="a21" elementType="C">
        <label value="3" dictRef="cmlDict:locant"/>
      </atom>
      <atom id="a22" elementType="C" hydrogenCount="0">
        <label value="4" dictRef="cmlDict:locant"/>
      </atom>
      <atom id="a23" elementType="C">
        <label value="5" dictRef="cmlDict:locant"/>
      </atom>
      <atom id="a24" elementType="C">
        <label value="6" dictRef="cmlDict:locant"/>
      </atom>
      <atom id="a28" elementType="O" hydrogenCount="0">
        <label value="O'" dictRef="cmlDict:locant"/>
      </atom>
      <atom id="a29" elementType="N" hydrogenCount="0">
        <label value="N" dictRef="cmlDict:locant"/>
      </atom>
      <atom id="a30" elementType="S" hydrogenCount="0">
        <label value="X" dictRef="cmlDict:locant"/>
      </atom>
      <atom id="a31" elementType="O" hydrogenCount="0">
        <label value="O" dictRef="cmlDict:locant"/>
      </atom>
      <atom id="a47" elementType="H"/>
      <atom id="a48" elementType="H"/>
      <atom id="a49" elementType="H"/>
      <atom id="a50" elementType="H"/>
    </atomArray>
    <bondArray>
      <bond id="a1_a26" atomRefs2="a1 a26" order="D"/>
      <bond id="a1_a32" atomRefs2="a1 a32" order="S"/>
      <bond id="a2_a3" atomRefs2="a2 a3" order="D"/>
      <bond id="a3_a4" atomRefs2="a3 a4" order="S"/>
      <bond id="a4_a5" atomRefs2="a4 a5" order="D"/>
      <bond id="a5_a6" atomRefs2="a5 a6" order="S"/>
      <bond id="a6_a7" atomRefs2="a6 a7" order="D"/>
      <bond id="a7_a2" atomRefs2="a7 a2" order="S"/>
      <bond id="a4_a33" atomRefs2="a4 a33" order="S"/>
      <bond id="a5_a34" atomRefs2="a5 a34" order="S"/>
      <bond id="a6_a35" atomRefs2="a6 a35" order="S"/>
      <bond id="a7_a36" atomRefs2="a7 a36" order="S"/>
      <bond id="a1_a3" atomRefs2="a1 a3" order="S"/>
      <bond id="a8_a37" atomRefs2="a8 a37" order="S"/>
      <bond id="a8_a38" atomRefs2="a8 a38" order="S"/>
      <bond id="a8_a39" atomRefs2="a8 a39" order="S"/>
      <bond id="a9_a40" atomRefs2="a9 a40" order="S"/>
      <bond id="a9_a41" atomRefs2="a9 a41" order="S"/>
      <bond id="a9_a42" atomRefs2="a9 a42" order="S"/>
      <bond id="a10_a11" atomRefs2="a10 a11" order="D"/>
      <bond id="a11_a12" atomRefs2="a11 a12" order="S"/>
      <bond id="a12_a13" atomRefs2="a12 a13" order="D"/>
      <bond id="a13_a14" atomRefs2="a13 a14" order="S"/>
      <bond id="a14_a15" atomRefs2="a14 a15" order="D"/>
      <bond id="a15_a10" atomRefs2="a15 a10" order="S"/>
      <bond id="a11_a43" atomRefs2="a11 a43" order="S"/>
      <bond id="a12_a44" atomRefs2="a12 a44" order="S"/>
      <bond id="a14_a45" atomRefs2="a14 a45" order="S"/>
      <bond id="a15_a46" atomRefs2="a15 a46" order="S"/>
      <bond id="a9_a13" atomRefs2="a9 a13" order="S"/>
      <bond id="a16_a17" atomRefs2="a16 a17" order="D"/>
      <bond id="a16_a18" atomRefs2="a16 a18" order="D"/>
      <bond id="a10_a16" atomRefs2="a10 a16" order="S"/>
      <bond id="a19_a20" atomRefs2="a19 a20" order="D"/>
      <bond id="a20_a21" atomRefs2="a20 a21" order="S"/>
      <bond id="a21_a22" atomRefs2="a21 a22" order="D"/>
      <bond id="a22_a23" atomRefs2="a22 a23" order="S"/>
      <bond id="a23_a24" atomRefs2="a23 a24" order="D"/>
      <bond id="a24_a19" atomRefs2="a24 a19" order="S"/>
      <bond id="a30_a31" atomRefs2="a30 a31" order="D"/>
      <bond id="a28_a30" atomRefs2="a28 a30" order="D"/>
      <bond id="a29_a30" atomRefs2="a29 a30" order="S"/>
      <bond id="a19_a30" atomRefs2="a19 a30" order="S"/>
      <bond id="a20_a47" atomRefs2="a20 a47" order="S"/>
      <bond id="a21_a48" atomRefs2="a21 a48" order="S"/>
      <bond id="a23_a49" atomRefs2="a23 a49" order="S"/>
      <bond id="a24_a50" atomRefs2="a24 a50" order="S"/>
      <bond id="a16_a29" atomRefs2="a16 a29" order="S"/>
      <bond id="a8_a22" atomRefs2="a8 a22" order="S"/>
      <bond id="a2_a29" atomRefs2="a2 a29" order="S"/>
    </bondArray>
  </molecule>
</cml>
